# Supplementary material for: Identifying MTHFD1 and LGALS4 as Potential Therapeutic Targets in Prostate Cancer Through Multi-Omics Mendelian Randomization Analysis
Source: Biomedicines. 2025 Jan 13;13(1):185. doi: 10.3390/biomedicines13010185 (PMC11759815; doi:10.3390/biomedicines13010185)
Supplement: Supplementary file 1 [file biomedicines-13-00185-s001.zip]

Archive with 2 entries (1 files):
- biomedicines-3407735-supplementary/
- biomedicines-3407735-supplementary/Table.xlsx
