# Supplementary material for: Identifying MTHFD1 and LGALS4 as Potential Therapeutic Targets in Prostate Cancer Through Multi-Omics Mendelian Randomization Analysis
Source: Biomedicines. 2025 Jan 13;13(1):185. doi: 10.3390/biomedicines13010185 (PMC11759815; doi:10.3390/biomedicines13010185)
Supplement: Supplementary file 1 [file biomedicines-13-00185-s001.zip › biomedicines-3407735-supplementary/Table.xlsx]

## Sheet: Table S1
Table S1. The positive genetic variations of eQTLs utilized in the discovery phase
probeID	ProbeChr	Probe_bp	topSNP	topSNP_chr	topSNP_bp	A1	A2	Freq	b_GWAS	se_GWAS	p_GWAS	b_eQTL	se_eQTL	p_eQTL	b_SMR	se_SMR	p_SMR	p_HEIDI	nsnp_HEIDI	lo_ci	up_ci	or_SMR	or_lci95_SMR	or_uci95_SMR	topSNP_F	p_SMR_FDR
ENSG00000162572	1	1221612	rs6662635	1	1220425	G	A	0.0218254	0.148298	0.0678857	0.0289234	-0.474691	0.0440745	4.75973e-27	-0.312409	0.145922	0.0322797	0.649068	9	-0.598416	-0.0264019	0.731682	0.549682	0.973944	115.997	0.390277
ENSG00000158292	1	6314220	rs28368905	1	6319137	A	G	0.396825	0.0303036	0.0137268	0.0272703	0.0798286	0.00993362	9.26671e-16	0.379608	0.178324	0.0332741	0.574064	11	0.030093	0.729123	1.46171	1.03055	2.07326	64.5806	0.397212
ENSG00000097021	1	6389392	rs4908550	1	6463999	G	C	0.0138889	0.0574398	0.0217844	0.00837067	0.33236	0.0148767	1.477e-110	0.172824	0.0659995	0.00883003	0.95453	20	0.043465	0.302183	1.18866	1.04442	1.35281	499.119	0.234626
ENSG00000041988	1	6690286	rs3174820	1	6693097	G	A	0.388889	-0.0312349	0.0140062	0.0257425	-0.113372	0.015408	1.8669e-13	0.275509	0.129092	0.0328258	0.689548	14	0.0224887	0.528529	1.3172	1.02274	1.69644	54.1401	0.39404
ENSG00000171735	1	7337575	rs72632043	1	7809383	T	C	0.22123	0.0484871	0.0167967	0.00389296	0.304831	0.00983523	6.53422e-211	0.159062	0.0553401	0.0040497	0.132336	20	0.0505954	0.267529	1.17241	1.0519	1.30673	960.615	0.158843
ENSG00000232912	1	8489801	rs1844583	1	8383469	T	A	0.243056	-0.0321027	0.0137357	0.0194299	0.122137	0.0194572	3.4472e-10	-0.262842	0.120004	0.0285038	0.124352	20	-0.49805	-0.0276342	0.768863	0.607715	0.972744	39.4034	0.371078
ENSG00000142599	1	8645079	rs1844583	1	8383469	T	A	0.243056	-0.0321027	0.0137357	0.0194299	-0.322546	0.00797039	0	0.0995289	0.0426561	0.0196332	0.46824	20	0.0159229	0.183135	1.10465	1.01605	1.20098	1637.66	0.327853
ENSG00000009724	1	11096935	rs12755574	1	11093894	G	A	0.334325	-0.0641516	0.0165341	0.000104474	0.103285	0.0111172	1.5342e-20	-0.621111	0.173481	0.000343221	0.989905	20	-0.961134	-0.281088	0.537347	0.382459	0.754962	86.3145	0.0409939
ENSG00000171824	1	11143306	rs2791660	1	11126517	C	T	0.21627	-0.0447747	0.014023	0.00140832	0.119983	0.00906205	5.14122e-40	-0.373174	0.120225	0.00190946	0.441419	20	-0.608815	-0.137533	0.688545	0.543995	0.871506	175.302	0.107395
ENSG00000171729	1	15513002	rs72640763	1	15468778	C	A	0.0555556	-0.0401166	0.0175899	0.0225689	0.90226	0.00976439	0	-0.0444624	0.0195013	0.0226097	0.326747	20	-0.0826849	-0.00623985	0.956512	0.920641	0.99378	8538.33	0.342071
ENSG00000233954	1	16133936	rs112695371	1	16134440	A	G	0.0109127	0.0475734	0.0165715	0.0040943	-0.210892	0.0239155	1.1631e-18	-0.225582	0.0826375	0.00633765	0.905337	5	-0.387551	-0.0636125	0.798052	0.678717	0.938369	77.7609	0.20386
ENSG00000158748	1	19998917	rs55973832	1	19990452	A	C	0.275794	0.0550357	0.018424	0.00281566	-0.184359	0.0105668	3.62791e-68	-0.298524	0.101389	0.00323654	0.251239	20	-0.497246	-0.0998016	0.741912	0.608203	0.905017	304.398	0.14375
ENSG00000162542	1	20067572	rs55973832	1	19990452	A	C	0.275794	0.0550357	0.018424	0.00281566	-0.119928	0.0105962	1.0688e-29	-0.458907	0.158886	0.00387368	0.547577	20	-0.770324	-0.14749	0.631974	0.462863	0.862871	128.098	0.157248
ENSG00000244038	1	20983135	rs3131713	1	20972048	G	A	0.185516	-0.0473145	0.0227201	0.0372975	-0.302626	0.0119653	3.91172e-141	0.156346	0.0753306	0.0379428	0.968525	20	0.00869802	0.303994	1.16923	1.00874	1.35526	639.684	0.425687
ENSG00000076864	1	21959254	rs10799708	1	22046558	A	C	0.290675	-0.0278454	0.0127644	0.0291474	-0.539049	0.00743654	0	0.0516565	0.0236902	0.0292203	0.124259	20	0.00522371	0.0980893	1.05301	1.00524	1.10306	5254.3	0.373457
ENSG00000173372	1	22964550	rs12058824	1	22963050	A	G	0.0119048	-0.0618139	0.0220465	0.00505045	-0.407017	0.0139016	1.94829e-188	0.151871	0.0544139	0.00525409	0.167234	20	0.0452198	0.258522	1.16401	1.04626	1.29501	857.226	0.182395
ENSG00000233755	1	25404904	rs311450	1	25391604	T	C	0.40873	-0.0353989	0.0137188	0.00987097	0.296233	0.0227224	7.53656e-39	-0.119497	0.0472093	0.0113667	0.190798	20	-0.212027	-0.0269668	0.887367	0.808943	0.973394	169.965	0.26808
ENSG00000162430	1	26135690	rs190043	1	26200602	A	G	0.330357	0.0305096	0.0126768	0.0160964	-0.110346	0.00848216	1.08469e-38	-0.27649	0.116832	0.0179538	0.310753	20	-0.505481	-0.0474993	0.758441	0.603216	0.953611	169.239	0.319896
ENSG00000117682	1	26778279	rs9438625	1	26765585	A	G	0.15377	0.0340572	0.0133811	0.0109224	0.0513783	0.00869138	3.39209e-09	0.662872	0.283557	0.0194027	0.251278	11	0.1071	1.21864	1.94036	1.11305	3.3826	34.9448	0.326901
ENSG00000225891	1	26791510	rs3828083	1	26758748	G	A	0.136905	0.0363564	0.0141903	0.0104052	-0.130094	0.0223937	6.26971e-09	-0.279463	0.119214	0.0190674	0.870336	6	-0.513122	-0.0458036	0.75619	0.598623	0.95523	33.7491	0.326901
ENSG00000239670	1	33453193	rs35604827	1	33508775	T	C	0.318452	-0.0279793	0.0137569	0.0419691	0.255344	0.0245061	2.01801e-25	-0.109575	0.0548927	0.0459159	0.0881432	20	-0.217165	-0.00198531	0.896215	0.804797	0.998017	108.568	0.452005
ENSG00000004455	1	33510091	rs10798925	1	33511109	T	C	0.25496	-0.0282718	0.0140846	0.0447188	-0.126607	0.00887695	3.75318e-46	0.223304	0.112343	0.0468454	0.280853	20	0.00311172	0.443496	1.2502	1.00312	1.55815	203.417	0.455807
ENSG00000182109	1	39999905	rs17264866	1	40022777	G	C	0.104167	0.0358247	0.015512	0.0209165	0.214523	0.0109828	5.80089e-85	0.166997	0.0728131	0.0218188	0.139574	20	0.0242833	0.309711	1.18175	1.02458	1.36303	381.524	0.337154
ENSG00000090621	1	40034475	rs3768321	1	40035928	T	G	0.10119	0.0408138	0.0172543	0.0180094	-0.242163	0.0109889	1.27302e-107	-0.168538	0.07166	0.0186769	0.457874	20	-0.308992	-0.0280844	0.844899	0.734187	0.972306	485.632	0.325483
ENSG00000084073	1	40741817	rs6600323	1	40743727	A	G	0.626984	-0.0302307	0.0127088	0.0173728	-0.127856	0.00797824	8.4671e-58	0.236443	0.100488	0.0186255	0.617847	20	0.0394865	0.433399	1.26674	1.04028	1.54249	256.82	0.325483
ENSG00000164011	1	43315214	rs11210729	1	43306128	A	G	0.218254	0.042367	0.0188772	0.0248096	-0.0763064	0.0115402	3.7865e-11	-0.555222	0.261249	0.033565	0.727376	3	-1.06727	-0.043174	0.573945	0.343946	0.957745	43.7215	0.399421
ENSG00000066135	1	44143507	rs71636604	1	43999327	T	G	0.360119	-0.0327147	0.014003	0.0194778	0.053819	0.00903247	2.5472e-09	-0.607865	0.279472	0.0296268	0.0533499	20	-1.15563	-0.0600999	0.544512	0.314859	0.94167	35.5024	0.373763
ENSG00000132768	1	44437356	rs783304	1	44365457	G	A	0.225198	-0.0397361	0.0191094	0.0375811	0.121194	0.0115676	1.1018e-25	-0.327872	0.160752	0.0413885	0.251327	20	-0.642946	-0.0127981	0.720455	0.525741	0.987283	109.768	0.439521
ENSG00000162384	1	53683030	rs12135400	1	53693930	C	T	0.484127	-0.0294228	0.0129837	0.0234428	0.192684	0.00926624	4.88435e-96	-0.1527	0.0677823	0.024272	0.25747	20	-0.285553	-0.0198467	0.858387	0.751598	0.980349	432.399	0.351701
ENSG00000270172	1	53709124	rs72673135	1	53703072	A	C	0.467262	-0.02955	0.0129789	0.0227997	0.176572	0.0200008	1.0637e-18	-0.167354	0.0759102	0.0274797	0.998926	20	-0.316138	-0.01857	0.8459	0.728959	0.981601	77.9379	0.365069
ENSG00000162600	1	58946765	rs60726128	1	59008472	A	G	0.0486111	0.0500705	0.0192501	0.00929373	0.347109	0.0104055	5.52167e-244	0.14425	0.0556267	0.00950929	0.0651137	17	0.0352217	0.253278	1.15517	1.03585	1.28824	1112.77	0.242212
ENSG00000184292	1	59042132	rs10889104	1	59046496	G	C	0.0456349	0.0528917	0.020082	0.00844403	1.14265	0.00863977	0	0.0462885	0.0175784	0.00845685	0.233929	19	0.0118348	0.0807422	1.04738	1.01191	1.08409	17491.3	0.232194
ENSG00000162604	1	62168907	rs17312971	1	62189541	C	T	0.0803571	0.0322984	0.0155706	0.0380505	0.430926	0.00922386	0	0.0749512	0.0361685	0.0382395	0.56285	13	0.00406094	0.145841	1.07783	1.00407	1.15701	2182.63	0.427745
ENSG00000116641	1	63037184	rs11208004	1	63145439	A	G	0.176587	0.0343429	0.0143195	0.0164702	-0.254706	0.00840064	6.26715e-202	-0.134833	0.0563952	0.0168088	0.724243	20	-0.245368	-0.0242984	0.873862	0.782417	0.975994	919.292	0.312328
ENSG00000116704	1	67492398	rs2755263	1	67529243	A	G	0.367063	-0.0260118	0.012732	0.0410497	0.351982	0.0115726	3.47932e-203	-0.073901	0.0362539	0.0415068	0.262143	20	-0.144959	-0.00284336	0.928764	0.865058	0.997161	925.079	0.439521
ENSG00000232284	1	68483328	rs77095544	1	68740042	T	A	0.194444	0.068442	0.0253136	0.00685599	0.211069	0.0189619	8.84371e-29	0.324264	0.123418	0.00860484	0.343603	10	0.0823647	0.566163	1.38301	1.08585	1.7615	123.904	0.233362
ENSG00000116729	1	68631472	rs79022564	1	68739937	T	C	0.194444	0.0699602	0.0252721	0.00563534	0.618437	0.0134292	0	0.113124	0.0409382	0.00572219	0.411072	13	0.0328851	0.193363	1.11977	1.03343	1.21332	2120.76	0.189083
ENSG00000162620	1	74577785	rs12043716	1	74727458	G	A	0.232143	-0.0332132	0.0136553	0.0150051	0.171979	0.009114	2.02062e-79	-0.193123	0.0800577	0.0158522	0.130663	5	-0.350036	-0.0362099	0.824381	0.704663	0.964438	356.068	0.307034
ENSG00000254685	1	74681846	rs12043716	1	74727458	G	A	0.232143	-0.0332132	0.0136553	0.0150051	0.353555	0.0116927	7.68678e-201	-0.0939407	0.0387476	0.0153326	0.295223	4	-0.169886	-0.0179954	0.910337	0.843761	0.982166	914.291	0.30306
ENSG00000259030	1	74836796	rs12043716	1	74727458	G	A	0.232143	-0.0332132	0.0136553	0.0150051	0.216523	0.0211597	1.41371e-24	-0.153393	0.0648234	0.0179655	0.272498	4	-0.280447	-0.0263391	0.857793	0.755446	0.974005	104.71	0.319896
ENSG00000116791	1	75185131	rs3806160	1	75200697	T	C	0.228175	-0.0280776	0.0133422	0.0353419	0.864977	0.00772711	0	-0.0324605	0.0154276	0.0353742	0.489326	8	-0.0626986	-0.0022224	0.968061	0.939227	0.99778	12530.7	0.410596
ENSG00000162623	1	75215599	rs28568334	1	75199299	C	G	0.228175	-0.0280756	0.0133422	0.0353549	0.205455	0.00920937	2.99485e-110	-0.136651	0.0652279	0.0361735	0.282127	6	-0.264498	-0.00880432	0.872275	0.767591	0.991234	497.707	0.414144
ENSG00000055732	1	85498973	rs12119445	1	85467130	A	G	0.424603	0.0367001	0.0145791	0.0118255	-0.164894	0.00866525	9.7361e-81	-0.222567	0.089185	0.0125756	0.664881	20	-0.39737	-0.0477644	0.800461	0.672086	0.953358	362.116	0.276879
ENSG00000162643	1	85531825	rs4123223	1	85465026	A	G	0.367063	0.0373604	0.0141452	0.00826133	-0.328709	0.00897103	6.31844e-294	-0.113658	0.0431442	0.00842931	0.582939	20	-0.198221	-0.0290954	0.892563	0.820189	0.971324	1342.58	0.232194
ENSG00000097096	1	85644642	rs11161551	1	85682617	A	C	0.425595	0.0461007	0.0140529	0.00103622	0.100799	0.00965303	1.5908e-25	0.457353	0.146133	0.00174985	0.091601	20	0.170932	0.743774	1.57989	1.18641	2.10386	109.04	0.103487
ENSG00000162642	1	85720497	rs11161584	1	85755127	G	A	0.315476	0.0339012	0.0158413	0.0323512	0.0903	0.00984647	4.69519e-20	0.375429	0.180143	0.0371547	0.0655507	20	0.0223487	0.728509	1.45562	1.0226	2.07199	84.1036	0.42091
ENSG00000223254	1	85730032	rs750517	1	85720013	T	C	0.575397	0.0319473	0.0127	0.011885	-0.185813	0.0226508	2.3368e-16	-0.171932	0.0714895	0.0161723	0.964695	20	-0.312051	-0.0318126	0.842036	0.731944	0.968688	67.2954	0.308438
ENSG00000142867	1	85737352	rs10873698	1	85756250	G	A	0.387897	-0.0338143	0.0134323	0.0118228	0.248991	0.00813253	7.3372e-206	-0.135805	0.0541289	0.0121101	0.577583	20	-0.241898	-0.0297124	0.873013	0.785137	0.970725	937.381	0.274887
ENSG00000067208	1	93116107	rs7549844	1	93196493	C	A	0.0248016	-0.0483036	0.0195757	0.0136047	0.288882	0.0131694	1.18341e-106	-0.167209	0.068191	0.014204	0.296548	11	-0.300863	-0.0335546	0.846023	0.740179	0.967002	481.182	0.294674
ENSG00000065135	1	110114104	rs3525	1	110136846	A	T	0.338294	0.0331156	0.0162219	0.0412098	-0.639824	0.00947388	0	-0.0517573	0.0253653	0.0413024	0.812963	20	-0.101473	-0.00204131	0.949559	0.903505	0.997961	4561.05	0.439521
ENSG00000177272	1	111215982	rs2640487	1	111206885	T	C	0.483135	0.0284181	0.0126433	0.0245974	0.106853	0.00792387	1.9167e-41	0.265954	0.119956	0.0266167	0.0938384	18	0.0308402	0.501068	1.30468	1.03132	1.65048	181.844	0.361131
ENSG00000261654	1	111481983	rs7547322	1	111459294	C	A	0.109127	0.0369612	0.0168201	0.0279885	0.144655	0.0231285	3.9905e-10	0.255513	0.123245	0.0381533	0.441015	9	0.0139528	0.497073	1.29112	1.01405	1.6439	39.1176	0.427096
ENSG00000156171	1	111671396	rs11102218	1	111735181	G	A	0.569444	-0.0255956	0.0127438	0.0445933	0.454732	0.008275	0	-0.0562872	0.0280436	0.0447353	0.710713	20	-0.111253	-0.00132174	0.945268	0.894713	0.998679	3019.78	0.449119
ENSG00000064886	1	111764727	rs7541320	1	111765623	T	C	0.0267857	0.0520525	0.0212744	0.0144165	1.02861	0.0114738	0	0.0506048	0.0206904	0.0144527	0.176611	4	0.0100516	0.091158	1.05191	1.0101	1.09544	8036.87	0.296134
ENSG00000064703	1	112304252	rs4839168	1	112342509	T	C	0.0793651	0.038443	0.0149274	0.0100145	0.146173	0.0101212	2.80737e-47	0.262997	0.103732	0.0112339	0.789241	11	0.0596823	0.466312	1.30082	1.0615	1.5941	208.579	0.266623
ENSG00000007341	1	113114793	rs10745330	1	113083439	T	C	0.615079	-0.0250901	0.0126849	0.0479336	0.474066	0.00748603	0	-0.0529253	0.0267707	0.0480432	0.313335	20	-0.105396	-0.000454728	0.948451	0.899968	0.999545	4010.28	0.460692
ENSG00000155366	1	113246892	rs2999156	1	113247127	G	C	0.598214	-0.0289471	0.0127961	0.0236865	-0.169672	0.00798638	3.65135e-100	0.170606	0.0758429	0.0244829	0.690612	20	0.0219539	0.319258	1.18602	1.0222	1.37611	451.357	0.352527
ENSG00000134193	1	120345462	rs6428843	1	120344398	T	C	0.412698	0.0302554	0.0126613	0.0168667	0.11021	0.00798706	2.59851e-43	0.274524	0.116593	0.0185451	0.60134	9	0.0460017	0.503046	1.3159	1.04708	1.65375	190.401	0.325483
ENSG00000261662	1	120452557	rs6662643	1	120549727	T	C	0.0625	0.0845352	0.0363904	0.020179	-0.701855	0.0700105	1.18361e-23	-0.120445	0.0532227	0.0236329	0.317608	7	-0.224761	-0.0161285	0.886526	0.798707	0.984001	100.501	0.347498
ENSG00000134250	1	120533208	rs17258606	1	120517702	C	T	0.0634921	0.0837266	0.0363456	0.0212437	-0.462718	0.0262764	2.07908e-69	-0.180945	0.0792174	0.022362	0.451467	12	-0.336211	-0.0256789	0.834481	0.714472	0.974648	310.099	0.341161
ENSG00000116128	1	147055599	rs1390510	1	147031323	G	A	0.0595238	-0.0545849	0.0242956	0.0246593	0.437343	0.0248149	1.60618e-69	-0.12481	0.0560024	0.0258363	0.302406	10	-0.234575	-0.0150453	0.882665	0.790907	0.985067	310.613	0.35598
ENSG00000250661	1	150134258	rs973374	1	150134735	A	G	0.297619	0.0320822	0.0156596	0.0404893	0.254847	0.0173964	1.35909e-48	0.125888	0.062045	0.0424605	0.32598	4	0.0042798	0.247496	1.13416	1.00429	1.28081	214.605	0.441708
ENSG00000143401	1	150199610	rs973374	1	150134735	A	G	0.297619	0.0320822	0.0156596	0.0404893	0.159694	0.00954801	8.55985e-63	0.200898	0.0987928	0.0419995	0.485648	5	0.00726411	0.394532	1.2225	1.00729	1.48369	279.738	0.439567
ENSG00000118292	1	150246963	rs61817552	1	150423577	A	G	0.246032	0.035441	0.0152785	0.0203596	-0.141474	0.0145895	3.1049e-22	-0.250513	0.111042	0.0240698	0.294251	13	-0.468155	-0.0328707	0.778401	0.626156	0.967664	94.0313	0.351186
ENSG00000143420	1	150587707	rs11576175	1	150727394	A	G	0.172619	-0.0808707	0.0220821	0.000249988	-0.128959	0.01345	8.98084e-22	0.627106	0.1833	0.000623461	0.0537084	18	0.267838	0.986374	1.87218	1.30714	2.68149	91.9303	0.0567162
ENSG00000143434	1	151111632	rs56299877	1	151115645	T	C	0.0634921	0.0365436	0.0151019	0.0155292	0.128748	0.00964596	1.22658e-40	0.283837	0.11921	0.0172662	0.201431	15	0.0501854	0.517489	1.32822	1.05147	1.67781	178.152	0.316112
ENSG00000163156	1	151135956	rs149768933	1	150499295	G	A	0.0585317	0.0587656	0.0184458	0.00144331	0.245919	0.0231746	2.63199e-26	0.238963	0.078315	0.00227849	0.143579	9	0.0854656	0.39246	1.26993	1.08922	1.48062	112.606	0.118681
ENSG00000143376	1	151628054	rs6684548	1	151631201	T	C	0.289683	-0.0265523	0.0134526	0.0484083	0.205278	0.00853779	9.78644e-128	-0.129348	0.0657542	0.0491659	0.299659	20	-0.258226	-0.000469768	0.878668	0.77242	0.99953	578.088	0.462853
ENSG00000188015	1	153520826	rs74583754	1	153577006	A	G	0.0119048	0.115233	0.0541803	0.0334326	0.496608	0.0787267	2.8266e-10	0.23204	0.115135	0.0438658	0.342582	3	0.0063754	0.457705	1.26117	1.0064	1.58044	39.7909	0.445454
ENSG00000160741	1	153925623	rs59308681	1	153836163	A	G	0.284722	0.0796107	0.013181	1.54316e-09	-0.0565771	0.00859312	4.5796e-11	-1.40712	0.316152	8.55662e-06	0.245331	8	-2.02678	-0.787462	0.244847	0.131759	0.454998	43.3491	0.00280899
ENSG00000143552	1	154046376	rs113580743	1	154420333	A	G	0.155754	0.075015	0.0195365	0.000123166	0.377214	0.0174772	2.58344e-103	0.198866	0.0526047	0.000156591	0.172348	14	0.0957608	0.301971	1.22002	1.1005	1.35252	465.835	0.0272845
ENSG00000160789	1	156081122	rs78261031	1	156112470	A	G	0.176587	0.0929654	0.035069	0.00802712	0.50845	0.0171489	3.4729e-193	0.182841	0.0692475	0.00828094	0.106878	4	0.0471159	0.318566	1.20062	1.04824	1.37515	879.071	0.231823
ENSG00000196189	1	156132350	rs759330	1	156213257	G	A	0.25	0.0275165	0.0128661	0.0324609	0.328428	0.00866889	0	0.0837825	0.0392372	0.0327379	0.644948	18	0.00687759	0.160687	1.08739	1.0069	1.17432	1435.34	0.393925
ENSG00000143319	1	156695137	rs10908517	1	156698346	A	C	0.0625	0.0594522	0.016263	0.000256496	-0.151606	0.00984598	1.69332e-53	-0.392148	0.110253	0.000375393	0.170478	13	-0.608244	-0.176052	0.675604	0.544306	0.838574	237.091	0.0425832
ENSG00000143303	1	156702493	rs10908517	1	156698346	A	C	0.0625	0.0594522	0.016263	0.000256496	0.208721	0.0109103	1.4045e-81	0.284841	0.0793274	0.000329788	0.154145	15	0.129359	0.440323	1.32955	1.1381	1.55321	365.981	0.0401624
ENSG00000143314	1	156709238	rs6427327	1	156688372	A	G	0.276786	0.0525242	0.0145067	0.000293826	-0.160419	0.00878316	1.58951e-74	-0.327419	0.0921897	0.000382935	0.240164	20	-0.508111	-0.146727	0.720782	0.601631	0.86353	333.588	0.0425832
ENSG00000143294	1	156745504	rs11264556	1	156768711	G	A	0.149802	0.0471245	0.0137124	0.000589006	0.055614	0.0084925	5.80789e-11	0.847349	0.278454	0.00234191	0.109651	13	0.301579	1.39312	2.33345	1.35199	4.02739	42.8842	0.120131
ENSG00000241609	1	157645316	rs2210913	1	157668993	T	C	0.435516	0.0332994	0.0127951	0.00925422	0.373162	0.0209655	7.21981e-71	0.0892359	0.034653	0.0100202	0.827667	20	0.021316	0.157156	1.09334	1.02154	1.17018	316.799	0.24779
ENSG00000160856	1	157658459	rs2210913	1	157668993	T	C	0.435516	0.0332994	0.0127951	0.00925422	0.725414	0.00703456	0	0.045904	0.017644	0.00927674	0.83526	20	0.0113218	0.0804862	1.04697	1.01139	1.08381	10634	0.239956
ENSG00000163554	1	158618383	rs142291658	1	158087662	T	C	0.0376984	0.0731411	0.0316743	0.0209344	0.819596	0.0801185	1.45819e-24	0.0892405	0.0396186	0.0242914	0.950817	3	0.011588	0.166893	1.09334	1.01166	1.18163	104.649	0.351701
ENSG00000132716	1	160220212	rs756311	1	160204840	T	A	0.551587	-0.0377885	0.0126832	0.00288809	0.109926	0.0087751	5.31356e-36	-0.343764	0.118598	0.00374881	0.622984	20	-0.576216	-0.111312	0.709096	0.562021	0.89466	156.927	0.154674
ENSG00000122218	1	160286126	rs7523769	1	160257980	T	A	0.556548	-0.0388328	0.0126791	0.00219311	0.196362	0.00793407	3.16251e-135	-0.197761	0.0650626	0.00236928	0.834349	20	-0.325284	-0.0702383	0.820566	0.722322	0.932172	612.524	0.120873
ENSG00000162736	1	160320902	rs6668576	1	160317021	C	T	0.672619	-0.0371875	0.012688	0.00337956	0.5225	0.00738453	0	-0.0711723	0.0243041	0.00340703	0.854528	20	-0.118808	-0.0235363	0.931301	0.887978	0.976739	5006.42	0.147119
ENSG00000026751	1	160716824	rs3766370	1	160711477	T	C	0.147817	-0.0325527	0.0140283	0.0203142	-0.183701	0.00862824	1.38741e-100	0.177205	0.0768173	0.0210637	0.499855	20	0.0266431	0.327767	1.19388	1.027	1.38787	453.293	0.333762
ENSG00000215845	1	161008100	rs6695707	1	160991821	C	A	0.198413	0.0395615	0.0187193	0.0345653	-0.480526	0.0149849	1.256e-225	-0.0823295	0.0390403	0.0349591	0.842846	16	-0.158848	-0.00581051	0.920968	0.853126	0.994206	1028.31	0.407658
ENSG00000143228	1	163280960	rs1605763	1	163301327	T	C	0.309524	-0.0553343	0.0144226	0.00012473	-0.0805331	0.00858379	6.47333e-21	0.6871	0.193485	0.000383506	0.671264	12	0.307869	1.06633	1.98794	1.36052	2.9047	88.0219	0.0425832
ENSG00000143149	1	165649776	rs17482717	1	165663798	A	G	0.384921	0.0281416	0.0140378	0.0449956	0.335263	0.00839345	0	0.0839389	0.0419237	0.0452652	0.41241	15	0.00176845	0.166109	1.08756	1.00177	1.1807	1595.48	0.449989
ENSG00000120333	1	174986243	rs11808101	1	175014607	C	T	0.646825	0.0308704	0.0126619	0.0147666	0.0583074	0.00805796	4.62111e-13	0.529442	0.229153	0.0208642	0.645855	20	0.0803021	0.978582	1.69798	1.08361	2.66068	52.3597	0.33376
ENSG00000057252	1	179295370	rs12135111	1	179370922	A	G	0.376984	-0.0389425	0.012683	0.00213737	-0.334574	0.00783294	0	0.116394	0.0380058	0.00219463	0.0599779	20	0.0419026	0.190885	1.12344	1.04279	1.21032	1824.46	0.116284
ENSG00000143337	1	179869794	rs613184	1	179873823	C	G	0.220238	0.0324121	0.0137942	0.0187888	0.131372	0.0150253	2.262e-18	0.24672	0.108727	0.0232575	0.287466	20	0.0336151	0.459825	1.27982	1.03419	1.5838	76.4468	0.345681
ENSG00000264809	1	182726103	rs4480309	1	182946746	C	T	0.460317	0.0439651	0.0127151	0.000544816	-0.125818	0.0228726	3.7807e-08	-0.349435	0.119367	0.00341801	0.471163	12	-0.583394	-0.115476	0.705086	0.558001	0.890942	30.259	0.147119
ENSG00000135862	1	183053661	rs11588675	1	182988052	T	C	0.519841	0.0433569	0.0126407	0.000603726	-0.592862	0.00736977	0	-0.0731316	0.0213409	0.000610669	0.294574	20	-0.11496	-0.0313034	0.929479	0.891402	0.969181	6471.42	0.0565749
ENSG00000116406	1	184691706	rs861576	1	184725397	T	C	0.577381	0.0268473	0.0127365	0.0350397	-0.223766	0.00805438	7.17813e-170	-0.119979	0.0570824	0.0355654	0.49388	20	-0.231861	-0.0080975	0.886939	0.793057	0.991935	771.834	0.411866
ENSG00000150681	1	192141266	rs2999590	1	192042781	G	A	0.375992	-0.0402122	0.0131022	0.00214689	0.126959	0.00812868	5.43863e-55	-0.316735	0.105174	0.00259939	0.152824	20	-0.522876	-0.110594	0.728524	0.592813	0.895302	243.942	0.129957
ENSG00000116741	1	192779786	rs6657407	1	192758083	A	C	0.580357	0.0385176	0.0129096	0.00284846	0.120936	0.00796284	4.27279e-52	0.318495	0.108787	0.00341501	0.686519	20	0.105272	0.531718	1.37506	1.11101	1.70185	230.662	0.147119
ENSG00000213047	1	197609352	rs16841912	1	197702476	C	G	0.222222	-0.0432511	0.0177036	0.014563	0.148702	0.0100149	7.16745e-50	-0.290858	0.120655	0.0159239	0.726041	20	-0.527342	-0.0543742	0.747622	0.590172	0.947078	220.465	0.307034
ENSG00000198892	1	201859621	rs4025034	1	201871833	C	A	0.354167	0.0326282	0.0150471	0.0301273	0.12632	0.00933631	1.04019e-41	0.258297	0.120639	0.0322675	0.548939	20	0.0218446	0.494749	1.29472	1.02208	1.64009	183.06	0.390277
ENSG00000240219	1	204597371	rs4951391	1	204484557	A	G	0.130952	-0.0577207	0.015841	0.000268695	-0.207608	0.0217573	1.401e-21	0.278027	0.0816763	0.000664046	0.0505773	20	0.117941	0.438113	1.32052	1.12518	1.54978	91.0496	0.0589868
ENSG00000174529	1	205052951	rs10900450	1	205106238	C	G	0.424603	-0.0314943	0.0129043	0.0146626	0.108112	0.00826901	4.61193e-39	-0.291311	0.121422	0.0164326	0.940066	16	-0.529298	-0.0533239	0.747283	0.589018	0.948073	170.939	0.30919
ENSG00000117222	1	205073206	rs12142514	1	205122529	A	G	0.424603	-0.030694	0.0128887	0.0172437	0.0535588	0.00816869	5.50479e-11	-0.573089	0.256028	0.0251958	0.575066	11	-1.0749	-0.0712741	0.563781	0.341331	0.931207	42.989	0.354319
ENSG00000133059	1	205146179	rs7512022	1	205141232	G	A	0.510913	-0.0275492	0.0127705	0.0309856	0.414809	0.00778127	0	-0.0664142	0.0308117	0.0311236	0.401771	20	-0.126805	-0.00602327	0.935743	0.880905	0.993995	2841.81	0.38478
ENSG00000133069	1	205219887	rs12136320	1	205110946	T	C	0.439484	-0.0314468	0.0129041	0.0148109	0.0887635	0.00816246	1.5232e-27	-0.354276	0.148982	0.0174076	0.899927	16	-0.646281	-0.0622713	0.701681	0.523991	0.939628	118.257	0.316286
ENSG00000158715	1	205638283	rs823116	1	205720483	G	A	0.499008	0.0276671	0.0128245	0.030977	0.0706522	0.00800536	1.08869e-18	0.391596	0.18686	0.0361123	0.091871	12	0.0253504	0.757842	1.47934	1.02567	2.13367	77.8914	0.414144
ENSG00000069275	1	205700675	rs823116	1	205720483	G	A	0.499008	0.0276671	0.0128245	0.030977	0.289405	0.00784798	1.10838e-297	0.0956001	0.0443892	0.0312652	0.265583	20	0.00859727	0.182603	1.10032	1.00863	1.20034	1359.87	0.384789
ENSG00000117280	1	205740851	rs7522056	1	205735891	A	G	0.337302	0.0383395	0.0138576	0.00566304	-0.341477	0.00910822	1.2864e-307	-0.112275	0.0406917	0.00579477	0.317115	14	-0.192031	-0.0325193	0.893798	0.825282	0.968004	1405.58	0.190633
ENSG00000123684	1	211960456	rs75615271	1	212101892	A	G	0.0248016	0.0470784	0.0230114	0.040769	0.339898	0.015188	6.24791e-111	0.138508	0.0679833	0.0416123	0.686686	11	0.00526073	0.271755	1.14856	1.00527	1.31227	500.837	0.439521
ENSG00000143498	1	222747259	rs34851670	1	222739901	G	A	0.569444	0.0269203	0.012855	0.036246	-0.201072	0.00812775	4.07206e-135	-0.133884	0.0641609	0.0369164	0.7869	20	-0.259639	-0.00812864	0.874692	0.77133	0.991904	612.016	0.419154
ENSG00000154305	1	222816391	rs78669627	1	222778242	T	C	0.0763889	0.0410694	0.01824	0.0243467	-0.0793498	0.0117866	1.6712e-11	-0.517574	0.242384	0.0327326	0.75651	11	-0.992647	-0.0425014	0.595965	0.370595	0.958389	45.3226	0.393925
ENSG00000197520	1	222917348	rs35472374	1	222941082	C	T	0.143849	0.0330338	0.0160681	0.0397951	-0.385501	0.00946893	0	-0.0856906	0.0417342	0.0400487	0.114883	20	-0.16749	-0.00389157	0.917878	0.845785	0.996116	1657.48	0.436032
ENSG00000182827	1	226353405	rs72759069	1	226357793	A	C	0.0813492	0.0404794	0.0183164	0.0271044	-0.283878	0.0109761	1.7287e-147	-0.142594	0.0647572	0.0276664	0.572249	20	-0.269518	-0.0156699	0.867106	0.763747	0.984452	668.909	0.365521
ENSG00000168118	1	229424231	rs237819	1	229452387	C	T	0.50496	0.0325193	0.0132228	0.0139194	0.185059	0.00894377	4.14015e-95	0.175724	0.0719547	0.0146003	0.461751	20	0.0346928	0.316755	1.19211	1.0353	1.37267	428.133	0.297944
ENSG00000154429	1	229467899	rs237802	1	229461801	G	T	0.520833	0.0340727	0.0131726	0.0096917	0.382781	0.00809195	0	0.0890136	0.0344643	0.00980089	0.558124	20	0.0214636	0.156564	1.0931	1.0217	1.16949	2237.66	0.245853
ENSG00000143643	1	231078305	rs9431911	1	231081606	T	C	0.40873	-0.0306458	0.0141386	0.0301947	-0.217141	0.00852744	4.96548e-143	0.141133	0.065348	0.0307946	0.524851	20	0.0130509	0.269215	1.15158	1.01314	1.30894	648.405	0.383371
ENSG00000233355	1	239880224	rs10802792	1	239862144	C	T	0.0704365	0.0764352	0.0281039	0.00653326	-1.48432	0.0341994	0	-0.0514951	0.018971	0.00663935	0.797219	20	-0.0886783	-0.0143119	0.949808	0.91514	0.98579	1883.73	0.210493
ENSG00000054282	1	243541357	rs7535162	1	243425689	G	T	0.213294	0.0302299	0.0138544	0.0291112	0.547364	0.0115163	0	0.0552281	0.0253378	0.0292815	0.581742	20	0.00556601	0.10489	1.05678	1.00558	1.11059	2259.05	0.373457
ENSG00000179456	1	244217681	rs1389622	1	244215864	A	G	0.0724206	0.0354912	0.0161776	0.0282468	-0.0712286	0.0117214	1.226e-09	-0.498271	0.24147	0.0390658	0.610322	5	-0.971552	-0.0249898	0.60758	0.378495	0.97532	36.9275	0.43227
ENSG00000143653	1	246909394	rs10802440	1	246874875	T	C	0.451389	0.0314906	0.0131005	0.0162267	-0.307272	0.00809131	0	-0.102484	0.0427201	0.0164413	0.699781	20	-0.186215	-0.0187526	0.902593	0.830095	0.981422	1442.14	0.30919
ENSG00000035115	2	242064	rs7605824	2	280819	A	G	0.246032	-0.0314784	0.0131824	0.0169442	-0.813834	0.00698941	0	0.0386791	0.0162013	0.0169676	0.693462	20	0.00692455	0.0704336	1.03944	1.00695	1.07297	13557.8	0.313268
ENSG00000189292	2	284204	rs366330	2	178356	C	A	0.439484	-0.0298101	0.0126464	0.0184137	0.126954	0.00813172	6.01281e-55	-0.23481	0.100743	0.0197648	0.53915	20	-0.432266	-0.0373537	0.790721	0.649037	0.963335	243.741	0.327853
ENSG00000115705	2	1462739	rs732609	2	1499927	C	A	0.40873	-0.0302376	0.0128839	0.0189287	0.103932	0.00815461	3.31542e-37	-0.290936	0.126049	0.0209923	0.521953	20	-0.537992	-0.04388	0.747564	0.58392	0.957069	162.44	0.333762
ENSG00000118960	2	20805528	rs2305459	2	20823858	T	C	0.180556	-0.0291671	0.0133323	0.0286913	-0.0994696	0.00898779	1.80969e-28	0.293226	0.136627	0.0318592	0.671969	8	0.0254371	0.561015	1.34075	1.02576	1.75245	122.483	0.388549
ENSG00000260396	2	20878287	rs3821216	2	20875990	G	A	0.678571	0.0355866	0.0127619	0.00529505	-0.31	0.0141613	3.19281e-106	-0.114795	0.0415001	0.00567223	0.182215	10	-0.196135	-0.0334548	0.891549	0.821901	0.967099	479.2	0.187843
ENSG00000115155	2	26730818	rs58826374	2	26733238	T	C	0.0595238	0.0415109	0.0152559	0.00650894	-0.227824	0.00965845	5.11812e-123	-0.182206	0.0674077	0.00687067	0.604904	11	-0.314325	-0.0500869	0.83343	0.730282	0.951147	556.396	0.213485
ENSG00000223522	2	28531942	rs1038693	2	28532309	A	G	0.34623	-0.0306801	0.012928	0.0176372	-0.3187	0.0219639	1.04419e-47	0.0962663	0.0411037	0.0191789	0.123249	14	0.015703	0.17683	1.10105	1.01583	1.19343	210.545	0.326901
ENSG00000091106	2	32470222	rs212728	2	32470307	G	A	0.540675	0.028518	0.0132	0.0307369	-0.221709	0.00801371	1.78194e-168	-0.128628	0.0597188	0.0312482	0.431448	20	-0.245677	-0.0115792	0.879301	0.782175	0.988488	765.419	0.384789
ENSG00000150938	2	36680673	rs10181664	2	36783215	T	C	0.190476	0.031833	0.013374	0.0173025	-0.163681	0.00945827	4.26815e-67	-0.194482	0.0824769	0.0183729	0.525469	20	-0.356137	-0.0328273	0.823261	0.700377	0.967706	299.484	0.32473
ENSG00000268688	2	37068428	rs1504	2	37066018	G	T	0.568452	0.0412921	0.0126476	0.00109534	0.12036	0.0196667	9.35749e-10	0.343071	0.119099	0.00396968	0.274781	20	0.109637	0.576505	1.40927	1.11587	1.77981	37.4543	0.157778
ENSG00000162882	2	43006981	rs3816183	2	43015719	T	C	0.197421	0.0287514	0.0145111	0.0475532	-0.1478	0.00916757	1.78732e-58	-0.19453	0.0989196	0.0492359	0.0893605	20	-0.388412	-0.000647584	0.823221	0.678133	0.999353	259.92	0.462958
ENSG00000152518	2	43451644	rs7563201	2	43561780	A	G	0.28373	-0.0517627	0.0127053	4.61892e-05	0.0680504	0.008082	3.76481e-17	-0.760652	0.207412	0.000245071	0.116991	20	-1.16718	-0.354124	0.467362	0.311244	0.701788	70.8963	0.0336936
ENSG00000152527	2	43929769	rs7563201	2	43561780	A	G	0.28373	-0.0517627	0.0127053	4.61892e-05	-0.172576	0.00800305	3.92972e-103	0.299941	0.0749239	6.24703e-05	0.0840468	20	0.15309	0.446792	1.34978	1.16543	1.56329	464.997	0.0136719
ENSG00000138095	2	44168395	rs62137122	2	44247282	G	A	0.0763889	-0.0471624	0.0209008	0.0240403	-0.317221	0.0121097	2.98254e-151	0.148674	0.0661312	0.0245658	0.153108	8	0.0190568	0.278291	1.16029	1.01924	1.32087	686.21	0.352527
ENSG00000143933	2	47338208	rs77652838	2	47238228	T	C	0.166667	-0.115349	0.0434971	0.00800461	-0.279179	0.0256953	1.6922e-27	0.413172	0.160377	0.00998782	0.601338	10	0.0988331	0.727511	1.5116	1.10388	2.06992	118.048	0.24779
ENSG00000233266	2	54278684	rs10168293	2	54200930	A	G	0.468254	-0.0250161	0.012647	0.0479259	0.42431	0.0195347	1.30488e-104	-0.0589572	0.0299294	0.0488527	0.781543	20	-0.117619	-0.000295576	0.942747	0.889035	0.999704	471.795	0.462853
ENSG00000115310	2	55269541	rs12471379	2	55308451	A	G	0.242063	-0.0360459	0.013588	0.00798325	0.274206	0.0085147	1.56142e-227	-0.131456	0.0497219	0.00819763	0.677795	20	-0.228911	-0.0340011	0.876818	0.795399	0.96657	1037.09	0.230526
ENSG00000115484	2	62105581	rs41281525	2	62115776	A	G	0.0109127	-0.0345846	0.0158852	0.0294686	0.27856	0.0111236	2.12311e-138	-0.124155	0.0572412	0.0300844	0.171748	6	-0.236348	-0.0119622	0.883243	0.789506	0.988109	627.114	0.377217
ENSG00000243667	2	68367380	rs6546356	2	68369938	C	T	0.354167	-0.033653	0.0137495	0.014382	0.174435	0.00841754	2.15769e-95	-0.192926	0.0793709	0.0150703	0.100419	20	-0.348493	-0.037359	0.824543	0.705751	0.96333	429.434	0.30126
ENSG00000221823	2	68423366	rs2122126	2	68417717	A	C	0.361111	-0.0356938	0.0138067	0.00973083	-0.332102	0.00826527	0	0.107478	0.0416596	0.00988239	0.743987	20	0.0258252	0.189131	1.11347	1.02616	1.2082	1614.47	0.246668
ENSG00000119865	2	68529243	rs28694054	2	68405545	G	A	0.493056	0.0374677	0.0126464	0.00304937	0.181656	0.00876109	1.69555e-95	0.206256	0.0703244	0.00335783	0.977111	20	0.0684202	0.344092	1.22907	1.07082	1.41071	429.916	0.147083
ENSG00000169621	2	68776348	rs13422146	2	68810584	A	G	0.046627	0.0478247	0.0220686	0.0302273	0.0745773	0.012852	6.5217e-09	0.641277	0.315878	0.0423423	0.869524	4	0.0221561	1.2604	1.8989	1.0224	3.52682	33.6722	0.441277
ENSG00000196975	2	70000759	rs13012793	2	69989801	G	C	0.31746	-0.0337581	0.0132818	0.0110321	-0.314225	0.00844892	9.50472e-303	0.107433	0.0423671	0.0112202	0.66249	20	0.0243935	0.190473	1.11342	1.02469	1.20982	1383.18	0.266623
ENSG00000124380	2	70126699	rs10496175	2	70153848	C	T	0.356151	-0.0304119	0.0150849	0.0437945	0.496072	0.00903678	0	-0.0613055	0.0304292	0.043937	0.95634	20	-0.120947	-0.00166427	0.940536	0.886081	0.998337	3013.44	0.445454
ENSG00000135631	2	73342179	rs17008608	2	73259564	G	A	0.345238	0.0399328	0.015448	0.00973868	0.321035	0.0109797	6.17821e-188	0.124388	0.048307	0.0100258	0.118455	20	0.0297063	0.21907	1.13246	1.03015	1.24492	854.917	0.24779
ENSG00000135624	2	73470348	rs2043091	2	73403110	G	A	0.393849	0.038998	0.0137091	0.00444549	-0.091276	0.0084601	3.87988e-27	-0.427254	0.155327	0.00594728	0.371233	20	-0.731695	-0.122813	0.652298	0.481093	0.884429	116.402	0.19314
ENSG00000163013	2	73496684	rs546576	2	73501453	G	A	0.0208333	0.0366249	0.0177998	0.0396278	-0.210828	0.0128588	2.05597e-60	-0.173719	0.0850903	0.0411925	0.0529784	6	-0.340496	-0.00694201	0.840533	0.711417	0.993082	268.816	0.439521
ENSG00000115350	2	75191437	rs2901639	2	75219968	C	A	0.37004	-0.0438093	0.0131674	0.000877506	-0.103861	0.0086904	6.3994e-33	0.421808	0.1316	0.00134961	0.357802	20	0.163872	0.679744	1.52472	1.17806	1.97337	142.832	0.0910353
ENSG00000168906	2	85769345	rs12714147	2	85813834	G	A	0.077381	-0.0367829	0.0175273	0.0358509	0.322371	0.0195481	4.24437e-61	-0.114101	0.0548084	0.0373592	0.0652009	20	-0.221525	-0.00667654	0.892168	0.801296	0.993346	271.959	0.421899
ENSG00000115486	2	85781706	rs35215812	2	85792384	A	G	0.385913	-0.0580452	0.0128252	6.01506e-06	0.300561	0.00787632	0	-0.193123	0.0429699	6.97758e-06	0.0739461	20	-0.277344	-0.108902	0.824381	0.757794	0.896818	1456.19	0.00236707
ENSG00000118640	2	85798919	rs1009	2	85808737	G	A	0.385913	-0.0578045	0.0128288	6.61165e-06	-0.464511	0.00764528	0	0.124442	0.0276937	7.00624e-06	0.486728	20	0.0701623	0.178722	1.13252	1.07268	1.19569	3691.52	0.00236707
ENSG00000168890	2	85827995	rs142825030	2	85796407	T	C	0.0208333	-0.0362972	0.0157299	0.0210257	-0.127278	0.00962669	6.60229e-40	0.28518	0.125455	0.0230161	0.303645	14	0.0392882	0.531072	1.33	1.04007	1.70075	174.805	0.34428
ENSG00000168887	2	85836483	rs11890182	2	85790165	T	C	0.0218254	-0.0361252	0.0157207	0.0215655	-0.115353	0.0107694	9.01855e-27	0.313172	0.139385	0.0246519	0.184063	12	0.0399774	0.586367	1.36776	1.04079	1.79745	114.729	0.352527
ENSG00000132300	2	86351292	rs3731817	2	86442548	T	C	0.0625	0.145103	0.0684954	0.0341389	-0.715616	0.117847	1.2601e-09	-0.202767	0.101373	0.0454776	0.220771	14	-0.401458	-0.00407592	0.816468	0.669343	0.995932	36.8742	0.450628
ENSG00000153563	2	87023624	rs1515950	2	87020817	T	C	0.0744048	0.0361211	0.0159711	0.0237187	-0.196244	0.00906069	5.02137e-104	-0.184062	0.0818265	0.0244856	0.147592	19	-0.344442	-0.0236821	0.831884	0.708616	0.976596	469.105	0.352527
ENSG00000172005	2	95705579	rs3112996	2	95812372	G	A	0.323413	0.0330194	0.0150905	0.0286636	0.271032	0.00930881	2.27184e-186	0.121828	0.0558349	0.029114	0.597766	20	0.0123916	0.231264	1.12956	1.01247	1.26019	847.721	0.373457
ENSG00000231062	2	95718030	rs3112982	2	95715867	T	C	0.325397	0.0312748	0.0151442	0.0389108	0.248944	0.0234844	2.96709e-26	0.12563	0.0619774	0.0426598	0.562612	20	0.0041543	0.247106	1.13386	1.00416	1.28031	112.368	0.441708
ENSG00000155066	2	95948628	rs6725821	2	95897767	T	C	0.322421	0.0330684	0.0150842	0.0283616	-0.0774191	0.00974022	1.8894e-15	-0.427135	0.202113	0.0345713	0.732022	20	-0.823276	-0.0309935	0.652375	0.438991	0.969482	63.177	0.405694
ENSG00000168763	2	97490815	rs10203346	2	97517237	G	A	0.0714286	-0.0912671	0.0344018	0.00797866	-0.125373	0.016018	4.9965e-15	0.727963	0.289729	0.0119857	0.113913	15	0.160094	1.29583	2.07086	1.17362	3.65403	61.262	0.273407
ENSG00000196912	2	98157703	rs13387563	2	97600916	A	C	0.256944	-0.0749395	0.0218735	0.000612435	0.442916	0.0251754	2.7774e-69	-0.169196	0.050313	0.000771367	0.152272	20	-0.267809	-0.0705825	0.844343	0.765054	0.931851	309.521	0.0640023
ENSG00000228486	2	98300103	rs13387563	2	97600916	A	C	0.256944	-0.0749395	0.0218735	0.000612435	0.288458	0.0157388	4.96589e-75	-0.259793	0.0771425	0.000757963	0.135865	20	-0.410992	-0.108594	0.771211	0.662992	0.897095	335.909	0.0636351
ENSG00000115526	2	101021222	rs2309863	2	101083853	T	G	0.445437	0.0323021	0.0134986	0.0167113	0.110473	0.00853588	2.6007e-38	0.292398	0.12426	0.0186171	0.20151	14	0.0488484	0.535948	1.33964	1.05006	1.70907	167.5	0.325483
ENSG00000135972	2	105685429	rs56067963	2	105704073	A	G	0.109127	0.0333244	0.0168486	0.0479435	-0.582784	0.00908692	0	-0.0571814	0.0289243	0.0480491	0.743229	17	-0.113873	-0.000489772	0.944423	0.892371	0.99951	4113.22	0.460692
ENSG00000135974	2	105959742	rs4851758	2	105952417	T	C	0.0238095	-0.0544893	0.0205952	0.00815173	0.135923	0.018875	5.96851e-13	-0.400885	0.161424	0.0130127	0.94377	3	-0.717276	-0.084494	0.669727	0.48808	0.918977	51.8575	0.282741
ENSG00000146556	2	114349159	rs11900605	2	114449152	T	C	0.227183	0.0272453	0.0135839	0.044888	-0.676083	0.0159365	0	-0.0402988	0.0201145	0.0451271	0.821251	20	-0.0797232	-0.00087438	0.960502	0.923372	0.999126	1799.76	0.449741
ENSG00000115084	2	114488494	rs73955046	2	114452126	T	C	0.253968	0.028604	0.0134531	0.0334857	-0.185311	0.00804287	1.83593e-117	-0.154357	0.0729059	0.0342424	0.96791	20	-0.297253	-0.0114614	0.856966	0.742856	0.988604	530.86	0.403665
ENSG00000019169	2	119725989	rs35288880	2	119728472	T	C	0.362103	0.0524576	0.0167964	0.00178929	-0.862645	0.0089579	0	-0.0608102	0.0194811	0.0017993	0.29568	20	-0.0989932	-0.0226272	0.941002	0.905749	0.977627	9273.67	0.104908
ENSG00000270081	2	128602194	rs7601795	2	128609600	A	T	0.637897	0.0259457	0.0126731	0.0406275	0.780383	0.0159416	0	0.0332474	0.0162538	0.0408039	0.297121	20	0.00138995	0.0651048	1.03381	1.00139	1.06727	2396.36	0.439501
ENSG00000152117	2	132264766	rs10187602	2	132162436	T	C	0.152778	0.0512179	0.0249317	0.0399439	-0.912521	0.0404146	6.97082e-113	-0.0561279	0.0274346	0.0407684	0.121415	3	-0.1099	-0.00235608	0.945418	0.895924	0.997647	509.811	0.439431
ENSG00000153234	2	157189902	rs297588	2	157358052	A	G	0.206349	-0.0391376	0.0133232	0.00330826	-0.0888712	0.00876303	3.6114e-24	0.440386	0.156078	0.00477889	0.880112	20	0.134473	0.746299	1.55331	1.14393	2.10918	102.852	0.177749
ENSG00000115159	2	157381024	rs298232	2	157305187	G	A	0.240079	0.0302865	0.0130349	0.0201525	0.389822	0.00779097	0	0.0776932	0.0334741	0.0202873	0.21229	20	0.012084	0.143302	1.08079	1.01216	1.15408	2503.51	0.33002
ENSG00000123612	2	158437202	rs13383985	2	158455980	T	C	0.255952	0.0673472	0.0271213	0.0130215	0.162756	0.016788	3.1726e-22	0.413793	0.172017	0.016149	0.28406	9	0.0766397	0.750946	1.51254	1.07965	2.119	93.9888	0.308438
ENSG00000196659	2	178416357	rs7607073	2	178375065	C	A	0.0218254	0.0466214	0.018308	0.0108808	0.0992146	0.0127352	6.66919e-15	0.469905	0.194137	0.0155001	0.367214	20	0.0893965	0.850414	1.59984	1.09351	2.34061	60.6931	0.304774
ENSG00000189362	2	191384258	rs62180983	2	191265310	T	C	0.121032	0.0388789	0.0135383	0.00408178	-0.270377	0.00937062	4.5532e-183	-0.143795	0.0503193	0.00426788	0.243681	16	-0.242421	-0.0451692	0.866065	0.784726	0.955836	832.536	0.165006
ENSG00000082153	2	201681943	rs16834512	2	201641045	G	A	0.0396825	-0.0515947	0.0230207	0.0250115	0.131214	0.0140739	1.1288e-20	-0.39321	0.180442	0.0293205	0.995048	10	-0.746876	-0.0395437	0.674887	0.473844	0.961228	86.9223	0.373457
ENSG00000003402	2	202004930	rs3731714	2	202060820	T	C	0.175595	0.0275	0.0136203	0.043482	0.277397	0.00946597	9.03584e-189	0.0991357	0.0492167	0.0439812	0.100918	20	0.00267097	0.1956	1.10422	1.00267	1.21604	858.763	0.445454
ENSG00000003400	2	202070866	rs13013222	2	202032184	G	A	0.255952	0.0349237	0.01272	0.00604046	0.108147	0.00803123	2.48608e-41	0.322928	0.120038	0.0071404	0.34319	20	0.0876535	0.558202	1.38117	1.09161	1.74753	181.328	0.21656
ENSG00000064012	2	202125300	rs7560328	2	202164837	A	C	0.316468	-0.0398999	0.013058	0.0022461	-0.21219	0.00808379	7.37652e-152	0.188039	0.0619548	0.0024046	0.368432	20	0.0666076	0.30947	1.20688	1.06888	1.3627	689.001	0.122262
ENSG00000155749	2	202187557	rs2110690	2	202185132	G	A	0.681548	0.0380386	0.0126628	0.00266483	-0.157265	0.00791604	7.91877e-88	-0.241876	0.0814343	0.00297604	0.705946	20	-0.401487	-0.0822648	0.785154	0.669324	0.921028	394.683	0.137016
ENSG00000213090	2	202276649	rs2540430	2	202368514	T	A	0.248016	-0.035191	0.0133981	0.00862502	-0.101169	0.0119886	3.2061e-17	0.347844	0.138699	0.0121452	0.500721	20	0.075994	0.619694	1.41601	1.07896	1.85836	71.2128	0.27497
ENSG00000118263	2	207985426	rs2360675	2	208059640	C	A	0.438492	-0.0382349	0.0128535	0.00293299	-0.0816115	0.00795542	1.08259e-24	0.468499	0.163984	0.00427689	0.536372	20	0.14709	0.789908	1.59759	1.15846	2.20319	105.239	0.165006
ENSG00000229647	2	208107492	rs10189395	2	208100354	G	A	0.27877	-0.0330324	0.0136071	0.0152002	0.249868	0.0199193	4.28788e-36	-0.132199	0.0554675	0.0171552	0.129672	19	-0.240915	-0.0234827	0.876167	0.785908	0.976791	157.352	0.315159
ENSG00000223725	2	208249553	rs13385352	2	208102505	C	T	0.280754	-0.0296659	0.0137429	0.0308781	0.129462	0.0212171	1.0488e-09	-0.229147	0.112601	0.0418467	0.325623	15	-0.449845	-0.00844904	0.795212	0.637727	0.991587	37.2317	0.439521
ENSG00000144579	2	219266821	rs2227255	2	219267781	C	T	0.308532	-0.0290438	0.0129377	0.0247748	0.0701271	0.00955098	2.098e-13	-0.414159	0.19292	0.0318094	0.0864446	16	-0.792282	-0.0360358	0.660896	0.45281	0.964606	53.9108	0.388322
ENSG00000127831	2	219300916	rs921968	2	219272294	G	T	0.276786	-0.0290838	0.0128988	0.0241474	-0.291326	0.0118122	2.65622e-134	0.0998324	0.0444608	0.0247422	0.479781	20	0.0126892	0.186976	1.10499	1.01277	1.2056	608.271	0.35315
ENSG00000115568	2	219513508	rs3821044	2	219472332	G	A	0.122024	-0.0934917	0.0345777	0.00685472	0.632142	0.0226492	2.00645e-171	-0.147897	0.0549553	0.00711921	0.499881	16	-0.255609	-0.0401846	0.86252	0.774444	0.960612	778.975	0.21656
ENSG00000153832	2	230832421	rs9808110	2	230626528	C	T	0.365079	-0.0272538	0.0127357	0.0323586	0.0977562	0.0118821	1.91641e-16	-0.278793	0.134615	0.038355	0.129104	19	-0.542638	-0.0149476	0.756697	0.581213	0.985164	67.6865	0.428143
ENSG00000173692	2	231979559	rs6739959	2	232048319	A	G	0.623016	-0.0275799	0.0126755	0.0295672	0.193882	0.00849568	2.8245e-115	-0.142251	0.065674	0.0303096	0.827796	20	-0.270972	-0.01353	0.867404	0.762638	0.986561	520.809	0.378895
ENSG00000182600	2	233732699	rs10176930	2	233699519	C	T	0.109127	0.0365328	0.0146852	0.0128564	0.0994757	0.0102502	2.87639e-22	0.367253	0.152399	0.0159606	0.313188	19	0.068551	0.665955	1.44376	1.07096	1.94635	94.1823	0.307034
ENSG00000085978	2	234161508	rs10192702	2	234206750	A	C	0.677579	0.0337664	0.0127469	0.00807347	-0.17949	0.00790858	4.95146e-114	-0.188124	0.0714994	0.0085102	0.146067	20	-0.328263	-0.0479852	0.828512	0.720174	0.953148	515.09	0.233094
ENSG00000252010	2	234184510	rs10210302	2	234158839	C	T	0.678571	0.0348698	0.012723	0.00613098	0.191685	0.0109811	3.09898e-68	0.181912	0.0671875	0.00677876	0.368883	20	0.0502245	0.313599	1.19951	1.05151	1.36834	304.708	0.211938
ENSG00000130561	2	234236081	rs880114	2	234246458	T	C	0.649802	0.0303469	0.0127966	0.017717	0.116334	0.00819194	9.03133e-46	0.260861	0.111522	0.0193307	0.0602711	20	0.0422779	0.479444	1.29805	1.04318	1.61518	201.669	0.326901
ENSG00000231682	2	235358236	rs11676850	2	235352716	A	T	0.311508	-0.037888	0.0128717	0.00324519	-0.486557	0.0187863	6.72897e-148	0.0778696	0.026625	0.00344806	0.23292	4	0.0256846	0.130055	1.08098	1.02602	1.13889	670.787	0.147505
ENSG00000188042	2	235403691	rs59956479	2	235347442	A	G	0.360119	-0.0433658	0.0153849	0.00482159	0.215886	0.00940294	1.18703e-116	-0.200874	0.0717991	0.00514648	0.471027	10	-0.3416	-0.0601478	0.818015	0.710632	0.941625	527.135	0.180737
ENSG00000223991	2	241923210	rs74001747	2	241923784	A	G	0.0912698	0.0548976	0.0194087	0.0046766	0.116462	0.0168331	4.56129e-12	0.471379	0.180042	0.00884062	0.476344	11	0.118497	0.824261	1.6022	1.1258	2.2802	47.8674	0.234626
ENSG00000115685	2	242106029	rs4675987	2	242120608	C	A	0.0744048	0.0406235	0.0165177	0.0139175	0.153153	0.014349	1.35571e-26	0.265248	0.110677	0.0165483	0.247661	10	0.0483211	0.482175	1.30375	1.04951	1.61959	113.922	0.310045
ENSG00000168397	2	242594950	rs34278297	2	242605438	A	T	0.294643	0.059919	0.0141906	2.41674e-05	-0.423165	0.0173278	1.0184e-131	-0.141597	0.034032	3.1726e-05	0.066489	20	-0.2083	-0.0748943	0.867971	0.811964	0.927842	596.393	0.00798492
ENSG00000134109	3	5245486	rs62255918	3	5263126	A	G	0.114087	-0.0515377	0.0222223	0.020385	0.165308	0.0158676	2.05218e-25	-0.311767	0.13772	0.023588	0.255105	20	-0.581698	-0.0418358	0.732152	0.558948	0.959027	108.534	0.347498
ENSG00000180914	3	8801704	rs12493037	3	8693113	T	C	0.583333	0.0378755	0.0128921	0.00330446	0.06535	0.00820464	1.6522e-15	0.579579	0.21027	0.00584485	0.541559	12	0.16745	0.991708	1.78529	1.18229	2.69584	63.4413	0.190633
ENSG00000134072	3	9805351	rs293783	3	9824005	C	G	0.253968	0.0490116	0.0244627	0.0451211	0.161207	0.0125436	8.40319e-38	0.304028	0.15358	0.047747	0.401647	9	0.0030112	0.605045	1.35531	1.00302	1.83133	165.167	0.460692
ENSG00000154781	3	14703718	rs11717438	3	14713058	T	G	0.227183	0.0255267	0.0128754	0.0474122	0.212006	0.00933698	3.90842e-114	0.120406	0.0609625	0.0482591	0.595782	19	0.0009195	0.239893	1.12795	1.00092	1.27111	515.565	0.461265
ENSG00000131379	3	14765573	rs2053017	3	14702272	A	G	0.231151	0.0256787	0.0128728	0.0460649	-0.178733	0.00850803	5.58894e-98	-0.14367	0.0723464	0.0470477	0.395969	20	-0.285469	-0.00187106	0.866174	0.751662	0.998131	441.318	0.456893
ENSG00000114742	3	39115822	rs883565	3	39055317	T	C	0.319444	-0.0313055	0.014691	0.0330948	0.691482	0.00901357	0	-0.045273	0.0212539	0.0331626	0.088701	20	-0.0869306	-0.00361536	0.955737	0.916741	0.996391	5885.29	0.396821
ENSG00000179934	3	39373184	rs3772144	3	39448424	C	T	0.277778	0.0288688	0.0138389	0.0369726	0.114761	0.0159803	6.9001e-13	0.251556	0.125573	0.0451498	0.280433	20	0.00543292	0.497679	1.28602	1.00545	1.6449	51.5726	0.449741
ENSG00000232112	3	48483641	rs13324374	3	48484890	T	C	0.314484	-0.0288893	0.0128743	0.0248359	-0.240314	0.0189069	5.17684e-37	0.120215	0.0544013	0.0271206	0.941281	20	0.0135885	0.226842	1.12774	1.01368	1.25463	161.554	0.363249
ENSG00000164053	3	48497614	rs3135941	3	48507667	C	T	0.0456349	0.0490754	0.0183199	0.00738856	-0.335139	0.0118796	4.23797e-175	-0.146433	0.0549095	0.00765756	0.371527	5	-0.254056	-0.0388104	0.863784	0.775649	0.961933	795.878	0.223041
ENSG00000213689	3	48507744	rs6442117	3	48419897	C	T	0.340278	-0.028216	0.012882	0.028499	-0.392565	0.0142941	4.80671e-166	0.071876	0.0329191	0.0290056	0.238393	20	0.00735456	0.136397	1.07452	1.00738	1.14614	754.24	0.373457
ENSG00000164054	3	48525728	rs56298324	3	48435090	T	A	0.362103	-0.0283168	0.0128476	0.0275214	-0.158849	0.00799716	8.47338e-88	0.178262	0.0813756	0.0284801	0.980569	20	0.0187658	0.337758	1.19514	1.01894	1.4018	394.546	0.371078
ENSG00000114302	3	48833654	rs9853352	3	49813258	G	A	0.030754	-0.0476259	0.0217714	0.0287025	-0.186165	0.0197447	4.15601e-21	0.255827	0.120053	0.0330939	0.86391	14	0.0205231	0.491131	1.29153	1.02074	1.63416	88.8986	0.396313
ENSG00000178149	3	49056323	rs6809851	3	49309787	C	A	0.0644841	0.0488966	0.0152434	0.00133786	-0.125045	0.00988604	1.13891e-36	-0.391033	0.125763	0.00187535	0.389917	6	-0.637528	-0.144538	0.676358	0.528597	0.865422	159.988	0.107328
ENSG00000178057	3	49059410	rs6809851	3	49309787	C	A	0.0644841	0.0488966	0.0152434	0.00133786	-0.104969	0.00985475	1.71391e-26	-0.46582	0.15166	0.00213009	0.38906	6	-0.763074	-0.168566	0.62762	0.466231	0.844875	113.457	0.113663
ENSG00000198218	3	49099468	rs6809851	3	49309787	C	A	0.0644841	0.0488966	0.0152434	0.00133786	0.216803	0.00896174	2.70077e-129	0.225535	0.0709254	0.0014733	0.308178	6	0.0865212	0.364549	1.25299	1.09037	1.43986	585.256	0.0941185
ENSG00000185909	3	49211480	rs9850917	3	49286983	G	A	0.046627	-0.0423938	0.0198831	0.0329936	0.34586	0.0127809	2.86602e-161	-0.122575	0.0576671	0.0335395	0.999677	20	-0.235603	-0.00954748	0.88464	0.790095	0.990498	732.281	0.399421
ENSG00000188315	3	49310688	rs6809851	3	49309787	C	A	0.0644841	0.0488966	0.0152434	0.00133786	-0.111442	0.00981245	6.82987e-30	-0.438763	0.142134	0.00202216	0.648647	6	-0.717346	-0.16018	0.644834	0.488046	0.85199	128.986	0.109565
ENSG00000114316	3	49346704	rs6809851	3	49309787	C	A	0.0644841	0.0488966	0.0152434	0.00133786	0.0717549	0.00900515	1.61e-15	0.681439	0.229005	0.00292363	0.370808	10	0.232589	1.13029	1.97672	1.26186	3.09655	63.4923	0.137016
ENSG00000145022	3	49451773	rs6809851	3	49309787	C	A	0.0644841	0.0488966	0.0152434	0.00133786	-0.0951353	0.00899812	3.98418e-26	-0.513969	0.167441	0.00214375	0.275696	9	-0.842153	-0.185785	0.598117	0.430782	0.830452	111.784	0.113989
ENSG00000145020	3	49457198	rs6809851	3	49309787	C	A	0.0644841	0.0488966	0.0152434	0.00133786	-0.482452	0.0085969	0	-0.10135	0.0316472	0.00136243	0.158556	14	-0.163379	-0.0393215	0.903617	0.84927	0.961442	3149.38	0.0910353
ENSG00000145029	3	49463569	rs6809851	3	49309787	C	A	0.0644841	0.0488966	0.0152434	0.00133786	0.343888	0.00880459	0	0.142188	0.0444759	0.00138885	0.565358	12	0.0550152	0.229361	1.15279	1.05656	1.2578	1525.51	0.091585
ENSG00000164077	3	49956954	rs62262100	3	49982234	A	T	0.0198413	0.0541286	0.0250178	0.0304944	-0.313121	0.0156923	1.38924e-88	-0.172868	0.0803664	0.0314765	0.958537	12	-0.330386	-0.0153499	0.841249	0.718646	0.984767	398.154	0.386049
ENSG00000114735	3	50614474	rs388483	3	50615539	A	G	0.373016	-0.0400147	0.0126366	0.00154248	0.128098	0.00797303	4.38844e-58	-0.312376	0.100546	0.00189122	0.566837	4	-0.509446	-0.115306	0.731706	0.600828	0.891094	258.13	0.107395
ENSG00000179837	3	51432030	rs62257549	3	51522676	A	G	0.207341	0.0322235	0.016274	0.0476958	0.202601	0.00961779	1.65923e-98	0.159049	0.0806795	0.0486815	0.142003	14	0.00091718	0.317181	1.1724	1.00092	1.37325	443.744	0.462853
ENSG00000164082	3	51746857	rs1055429	3	51570508	T	C	0.0535714	0.0390585	0.0186593	0.036327	0.34856	0.0117448	1.48106e-193	0.112057	0.0536655	0.0367926	0.200401	12	0.00687262	0.217241	1.11858	1.0069	1.24264	880.773	0.418715
ENSG00000164087	3	52148987	rs352150	3	52209995	G	A	0.0853175	-0.0494962	0.0185456	0.00761009	0.325535	0.0152842	1.16469e-100	-0.152046	0.0574152	0.00809259	0.177421	15	-0.26458	-0.0395122	0.858949	0.767528	0.961258	453.639	0.228638
ENSG00000239732	3	52264139	rs13098856	3	52314955	A	G	0.0277778	0.082124	0.0328523	0.0124265	-0.120245	0.0188981	1.9811e-10	-0.682972	0.29354	0.0199827	0.288609	16	-1.25831	-0.107634	0.505114	0.284134	0.897957	40.4853	0.327853
ENSG00000242142	3	53098703	rs4687701	3	53121276	A	G	0.252976	0.0333955	0.0127806	0.00897532	-0.763903	0.018267	0	-0.043717	0.0167633	0.00911001	0.280921	20	-0.0765731	-0.0108609	0.957225	0.926285	0.989198	1748.81	0.238637
ENSG00000163933	3	53143488	rs2336725	3	53118739	C	T	0.25496	0.033246	0.0127873	0.00932438	0.298212	0.00860861	6.08196e-263	0.111485	0.0430005	0.00952448	0.177916	20	0.027204	0.195766	1.11794	1.02758	1.21624	1200.01	0.242212
ENSG00000163931	3	53274395	rs141078441	3	53286932	T	C	0.0634921	0.0333527	0.0154944	0.0313523	-0.817231	0.0136859	0	-0.0408119	0.018972	0.031463	0.172309	20	-0.077997	-0.00362678	0.96001	0.924967	0.99638	3565.68	0.386049
ENSG00000163947	3	56937401	rs2046823	3	56779011	A	G	0.418651	0.0338883	0.0143748	0.0183992	-0.264475	0.00907824	1.37986e-186	-0.128134	0.05453	0.0187836	0.225189	20	-0.235013	-0.0212552	0.879735	0.790561	0.978969	848.723	0.325483
ENSG00000168374	3	57570518	rs7609911	3	57713360	C	A	0.515873	0.0270728	0.01275	0.0337233	0.101347	0.00797113	4.93135e-37	0.267131	0.127548	0.0362287	0.231572	20	0.0171369	0.517125	1.30621	1.01728	1.6772	161.652	0.414149
ENSG00000244161	3	58152318	rs3732634	3	58104877	A	G	0.0525794	-0.0533223	0.0221629	0.0161313	0.270685	0.03628	8.58681e-14	-0.19699	0.0860288	0.022032	0.169563	4	-0.365606	-0.0283736	0.821199	0.693776	0.972025	55.6665	0.338073
ENSG00000163686	3	58252326	rs7640259	3	58221822	T	C	0.238095	-0.0300435	0.0127874	0.018801	-0.0712229	0.00817902	3.09279e-18	0.421824	0.185961	0.0233079	0.255934	13	0.0573404	0.786308	1.52474	1.05902	2.19528	75.8293	0.346089
ENSG00000168297	3	58365177	rs7633553	3	58440236	T	C	0.205357	-0.0260592	0.0131839	0.0480884	0.310482	0.00928283	2.85534e-245	-0.0839315	0.0425368	0.0484785	0.26017	20	-0.167304	-0.000559372	0.919494	0.845943	0.999441	1118.7	0.462113
ENSG00000144749	3	66490454	rs13059803	3	66453771	A	T	0.0853175	0.031805	0.0143062	0.0262054	-0.304061	0.00945692	8.2279e-227	-0.104601	0.0471628	0.0265639	0.41015	20	-0.19704	-0.0121619	0.900684	0.821158	0.987912	1033.77	0.360905
ENSG00000239959	3	75518136	rs62259092	3	75418230	T	C	0.0555556	0.0402878	0.0152015	0.00804304	-0.468143	0.0306056	8.13021e-53	-0.0860587	0.0329557	0.0090187	0.212519	7	-0.150652	-0.0214655	0.91754	0.860147	0.978763	233.967	0.237267
ENSG00000169379	3	93736747	rs62266124	3	93895082	G	A	0.530754	0.0282035	0.012738	0.0268195	-0.0547922	0.00802815	8.79249e-12	-0.514736	0.244406	0.0351983	0.745482	20	-0.993772	-0.0357002	0.597658	0.370178	0.964929	46.5808	0.409499
ENSG00000243701	3	107002675	rs16853336	3	107003016	A	G	0.393849	0.0314233	0.0145531	0.0308333	0.138118	0.0229378	1.72911e-09	0.227511	0.111937	0.0421039	0.362574	6	0.00811448	0.446908	1.25547	1.00815	1.56347	36.2574	0.439567
ENSG00000163608	3	112729997	rs3732814	3	112724336	A	G	0.197421	-0.0842367	0.0304119	0.00560815	0.606982	0.0208294	1.09588e-186	-0.138779	0.0503293	0.00582574	0.541431	20	-0.237424	-0.0401336	0.87042	0.788656	0.960661	849.177	0.190633
ENSG00000206530	3	113083117	rs9824060	3	113157036	A	T	0.543651	-0.0436096	0.0127514	0.000626224	-0.139644	0.00809465	1.09223e-66	0.312291	0.0930907	0.000794512	0.673133	19	0.129833	0.494749	1.36655	1.13864	1.64009	297.611	0.0648537
ENSG00000072858	3	113299784	rs6805201	3	113154848	T	C	0.543651	-0.0435295	0.0127505	0.00064028	0.204581	0.00878491	5.89335e-120	-0.212774	0.062991	0.000730573	0.469323	19	-0.336236	-0.0893116	0.808339	0.714454	0.914561	542.32	0.0619797
ENSG00000176542	3	113391362	rs2220305	3	113154202	A	G	0.534722	-0.039335	0.0127767	0.00207951	0.0666128	0.00869755	1.8768e-14	-0.590502	0.206722	0.00428333	0.420142	18	-0.995677	-0.185327	0.554049	0.369473	0.830833	58.6572	0.165006
ENSG00000144847	3	118742159	rs146884263	3	118990577	C	T	0.0386905	-0.0655494	0.0323175	0.0425305	0.314139	0.017035	6.18202e-76	-0.208663	0.103497	0.0437858	0.327731	12	-0.411517	-0.00580888	0.811669	0.662644	0.994208	340.063	0.445454
ENSG00000144852	3	119518331	rs3732357	3	119530858	G	A	0.376984	-0.0355924	0.0132262	0.00712295	-0.0516881	0.00879438	4.1676e-09	0.6886	0.281432	0.014414	0.866224	9	0.136993	1.24021	1.99093	1.14682	3.45633	34.5438	0.295743
ENSG00000144909	3	125280818	rs7625936	3	125313904	A	G	0.160714	0.0384996	0.0136551	0.00481083	0.154319	0.00879263	5.84419e-69	0.24948	0.0896204	0.0053736	0.259813	20	0.073824	0.425136	1.28336	1.07662	1.5298	308.036	0.185267
ENSG00000177646	3	128616674	rs16851801	3	128583469	A	G	0.0525794	-0.0617875	0.0314195	0.0492368	1.11661	0.0284534	0	-0.0553348	0.0281735	0.0495221	0.0874037	20	-0.110555	-0.00011474	0.946168	0.895337	0.999885	1540.05	0.463959
ENSG00000181789	3	128982531	rs6762578	3	128992047	G	A	0.302579	-0.0377298	0.0169113	0.0256779	0.139327	0.0109348	3.47201e-37	-0.270801	0.123225	0.0279772	0.480304	19	-0.512322	-0.02928	0.762768	0.599103	0.971145	162.349	0.367059
ENSG00000184897	3	129034367	rs9816623	3	129042716	A	G	0.320437	-0.0358175	0.0146697	0.0146224	-0.126618	0.00932756	5.66524e-42	0.282879	0.117717	0.0162596	0.3399	20	0.0521537	0.513604	1.32694	1.05354	1.6713	184.27	0.309144
ENSG00000206417	3	129039651	rs13072704	3	129013128	C	T	0.436508	-0.0348439	0.0143251	0.0150006	-0.0505375	0.00883676	1.0715e-08	0.689466	0.308027	0.0251995	0.954387	8	0.0857331	1.2932	1.99265	1.08952	3.64443	32.7071	0.354319
ENSG00000004399	3	129299839	rs9808900	3	129329813	T	G	0.22123	0.0559564	0.0165585	0.000726691	-0.123619	0.0101279	2.89452e-34	-0.452654	0.138987	0.00112676	0.346253	19	-0.725069	-0.180239	0.635938	0.484291	0.83507	148.981	0.078997
ENSG00000203644	3	129566346	rs1075469	3	129340295	T	C	0.264881	0.0622418	0.0168494	0.000220739	-0.173413	0.0245676	1.6819e-12	-0.358922	0.109665	0.00106448	0.265107	9	-0.573865	-0.143979	0.698429	0.563344	0.865906	49.8239	0.0768095
ENSG00000249846	3	129834876	rs4072146	3	129829463	A	C	0.411706	-0.0295405	0.0126841	0.0198619	-0.626214	0.018021	1.42497e-264	0.0471732	0.0203007	0.0201402	0.247598	16	0.00738383	0.0869626	1.0483	1.00741	1.09086	1207.5	0.328899
ENSG00000228252	3	129962157	rs73210765	3	129841875	A	G	0.411706	-0.0328671	0.0126858	0.0095737	-0.232021	0.0126598	5.00251e-75	0.141655	0.0552188	0.0103071	0.0552022	10	0.0334262	0.249884	1.15218	1.03399	1.28388	335.893	0.252619
ENSG00000158186	3	138095457	rs1308362	3	138103927	A	T	0.0337302	-0.0460187	0.0154481	0.00289268	0.128344	0.0100665	3.13347e-37	-0.358558	0.123607	0.00372217	0.754823	10	-0.600828	-0.116288	0.698683	0.548358	0.890219	162.553	0.15427
ENSG00000163864	3	139337940	rs9848375	3	139395474	C	G	0.237103	0.0313446	0.0130602	0.0163949	-0.373491	0.00777986	0	-0.0839233	0.0350116	0.0165292	0.713257	19	-0.152546	-0.0153006	0.919502	0.858519	0.984816	2304.71	0.310045
ENSG00000177311	3	141105844	rs1344674	3	141125186	G	A	0.330357	0.0266316	0.0126618	0.0354397	0.240486	0.00865482	6.33313e-170	0.110741	0.0528014	0.0359668	0.259969	20	0.00725026	0.214232	1.11711	1.00728	1.23891	772.082	0.413344
ENSG00000114124	3	141517161	rs1055690	3	141466147	C	T	0.146825	0.0519251	0.0234824	0.027019	0.0974998	0.0138762	2.1193e-12	0.532566	0.252491	0.0349229	0.908663	20	0.0376836	1.02745	1.7033	1.0384	2.79393	49.3704	0.40755
ENSG00000114127	3	142096176	rs2306700	3	142123841	T	C	0.100198	-0.0378326	0.0181571	0.0371946	0.190568	0.0114505	3.4128e-62	-0.198525	0.0960224	0.0386884	0.113702	20	-0.386729	-0.0103211	0.819939	0.679275	0.989732	276.982	0.4299
ENSG00000198829	3	151595548	rs4399863	3	151559937	C	G	0.176587	-0.0298785	0.0143629	0.0375033	0.0755728	0.00869573	3.59902e-18	-0.39536	0.195422	0.0430622	0.0635158	20	-0.778387	-0.0123329	0.673438	0.459146	0.987743	75.5299	0.443615
ENSG00000114850	3	156265451	rs9830714	3	156248426	T	C	0.258929	0.0349519	0.0155816	0.0248874	0.126479	0.0094379	5.94931e-41	0.276345	0.124909	0.0269409	0.251053	19	0.0315234	0.521167	1.3183	1.03203	1.68399	179.592	0.362746
ENSG00000213186	3	160176897	rs2204817	3	160376213	G	A	0.615079	-0.039403	0.0127125	0.00193821	-0.0988934	0.00794312	1.39501e-35	0.398439	0.132471	0.00263198	0.391135	20	0.138796	0.658082	1.4895	1.14889	1.93109	155.007	0.130742
ENSG00000186432	3	160248079	rs2204817	3	160376213	G	A	0.615079	-0.039403	0.0127125	0.00193821	-0.0927204	0.0118212	4.37811e-15	0.424966	0.147423	0.00394364	0.19644	20	0.136017	0.713915	1.52954	1.1457	2.04197	61.5216	0.157778
ENSG00000169255	3	160812421	rs9860537	3	160660500	C	A	0.411706	0.0426136	0.0141386	0.00257834	-0.241676	0.00887701	3.29532e-163	-0.176326	0.0588598	0.00273826	0.856388	9	-0.291691	-0.0609608	0.838345	0.746999	0.94086	741.197	0.13296
ENSG00000085276	3	169091346	rs6444842	3	168874035	G	A	0.134921	0.0708705	0.0240496	0.00321033	0.137927	0.0143441	6.87081e-22	0.513827	0.182369	0.00483984	0.747388	20	0.156384	0.87127	1.67168	1.16927	2.38994	92.4596	0.177915
ENSG00000171757	3	169520995	rs41273577	3	169566305	T	C	0.106151	-0.0615839	0.021163	0.00361451	-0.0909377	0.0129287	2.00979e-12	0.67721	0.25185	0.00716781	0.239124	8	0.183584	1.17084	1.96838	1.20152	3.22469	49.4741	0.216708
ENSG00000239219	3	169670831	rs3772185	3	169689187	G	A	0.170635	0.0512377	0.0141796	0.000302127	0.154982	0.0116992	4.6835e-40	0.330604	0.0948345	0.000490092	0.308495	18	0.144728	0.51648	1.39181	1.15573	1.67612	175.489	0.0502511
ENSG00000008952	3	169700292	rs6766761	3	169695883	C	A	0.296627	0.0512927	0.0141718	0.000295332	-0.151678	0.0115907	3.94874e-39	-0.338168	0.0969412	0.000485946	0.50121	20	-0.528173	-0.148163	0.713075	0.589681	0.86229	171.248	0.0502511
ENSG00000075420	3	171938436	rs7632131	3	171746383	A	G	0.093254	0.0345492	0.0152439	0.0234256	-0.0913818	0.00997465	5.1228e-20	-0.378075	0.171844	0.0277996	0.215001	8	-0.714889	-0.0412608	0.685179	0.489246	0.959579	83.9313	0.366959
ENSG00000182580	3	184289884	rs7646910	3	184355688	A	G	0.58631	0.0310906	0.0127642	0.0148604	-0.227676	0.00788373	2.17907e-183	-0.136556	0.0562621	0.0152181	0.852213	20	-0.24683	-0.0262823	0.872357	0.781274	0.97406	834.01	0.302777
ENSG00000228804	3	187435869	rs4417855	3	187450128	T	C	0.264881	-0.0303767	0.0135291	0.0247491	0.242257	0.0205969	6.14114e-32	-0.12539	0.0568545	0.0274218	0.601747	20	-0.236825	-0.0139552	0.882153	0.78913	0.986142	138.34	0.364843
ENSG00000090530	3	189757371	rs2675414	3	189844961	T	C	0.508929	-0.0389669	0.0125956	0.00197674	-0.106718	0.00864561	5.27439e-35	0.365139	0.121678	0.00269205	0.136266	9	0.12665	0.603628	1.44071	1.13502	1.82874	152.365	0.132419
ENSG00000185485	3	195701904	rs863582	3	195478694	G	A	0.18254	-0.0274024	0.0133699	0.0404064	-0.407258	0.0181121	5.76779e-112	0.067285	0.0329651	0.0412411	0.26921	20	0.0026734	0.131897	1.0696	1.00268	1.14099	505.594	0.439521
ENSG00000163945	4	1361445	rs3796618	4	1349602	T	A	0.309524	0.0297468	0.0127519	0.0196626	0.45424	0.00891705	0	0.065487	0.0281025	0.0197907	0.298516	20	0.0104061	0.120568	1.06768	1.01046	1.12814	2594.95	0.327853
ENSG00000125388	4	3003904	rs732859	4	3033643	A	C	0.470238	-0.0255332	0.0127086	0.0445246	-0.237257	0.00807646	1.10295e-189	0.107619	0.0536899	0.0450224	0.24471	20	0.0023868	0.212851	1.11362	1.00239	1.2372	862.971	0.449361
ENSG00000179010	4	6643145	rs3822264	4	6697590	A	G	0.206349	-0.0485091	0.019179	0.0114296	-0.140909	0.0113544	2.30652e-35	0.34426	0.138908	0.0131998	0.955522	20	0.0720003	0.61652	1.41095	1.07466	1.85247	154.01	0.285573
ENSG00000246526	4	6690710	rs3822264	4	6697590	A	G	0.206349	-0.0485091	0.019179	0.0114296	0.649331	0.025823	1.58678e-139	-0.0747063	0.0296856	0.0118499	0.806296	20	-0.13289	-0.0165225	0.928016	0.875561	0.983613	632.294	0.272705
ENSG00000163993	4	6696846	rs3822264	4	6697590	A	G	0.206349	-0.0485091	0.019179	0.0114296	-1.03567	0.00977642	0	0.0468384	0.0185237	0.0114531	0.757886	20	0.0105319	0.0831449	1.04795	1.01059	1.0867	11222.3	0.26892
ENSG00000184985	4	7469409	rs55935147	4	7573131	A	G	0.0367063	0.0352977	0.016005	0.0274246	-0.0774599	0.00986926	4.2071e-15	-0.45569	0.214625	0.0337381	0.144916	10	-0.876355	-0.035025	0.63401	0.416298	0.965581	61.6006	0.401165
ENSG00000249762	4	8243050	rs55993013	4	8231522	T	A	0.243056	-0.0343174	0.0136821	0.0121347	0.197166	0.0235895	6.36818e-17	-0.174053	0.0724511	0.0162897	0.821238	12	-0.316057	-0.0320488	0.840252	0.729018	0.968459	69.8597	0.309144
ENSG00000087008	4	8405229	rs1095600	4	8360984	C	T	0.531746	-0.040233	0.0127156	0.00155586	-0.187101	0.0117567	5.03466e-57	0.215033	0.0692913	0.00191359	0.0642921	20	0.0792221	0.350844	1.2399	1.08244	1.42027	253.269	0.107395
ENSG00000109743	4	15722254	rs34559912	4	15730146	G	T	0.62004	-0.0285833	0.0127137	0.0245618	0.482733	0.00752411	0	-0.0592114	0.0263531	0.0246497	0.367211	20	-0.110863	-0.00755932	0.942508	0.895061	0.992469	4116.27	0.352527
ENSG00000214846	4	15732917	rs11724635	4	15737101	C	A	0.616071	-0.026324	0.0127279	0.0386198	0.611864	0.0181512	4.23823e-249	-0.0430227	0.020841	0.0389864	0.212002	20	-0.0838711	-0.00217434	0.95789	0.91955	0.997828	1136.32	0.43227
ENSG00000002549	4	17594205	rs4698620	4	17587361	C	T	0.146825	0.0281491	0.0137197	0.0401967	0.786264	0.00745023	0	0.0358011	0.0174525	0.0402338	0.932879	20	0.0015942	0.070008	1.03645	1.0016	1.07252	11137.7	0.437415
ENSG00000249502	4	17602642	rs3775924	4	17585984	T	C	0.146825	0.028144	0.0137196	0.0402318	0.305337	0.0229795	2.7393e-40	0.0921734	0.0454649	0.0426263	0.936602	20	0.0030622	0.181285	1.09655	1.00307	1.19876	176.554	0.441708
ENSG00000197712	4	38908329	rs2174284	4	38859339	T	C	0.271825	-0.052862	0.0209418	0.011595	0.262651	0.0152136	8.75067e-67	-0.201263	0.0805801	0.012501	0.241742	20	-0.3592	-0.043326	0.817697	0.698235	0.957599	298.053	0.276707
ENSG00000121897	4	39469946	rs1048140	4	39478832	A	G	0.33631	-0.0295452	0.01365	0.0304271	0.394543	0.00862173	0	-0.0748846	0.0346357	0.0306131	0.497404	20	-0.142771	-0.00699863	0.927851	0.866953	0.993026	2094.11	0.381741
ENSG00000109180	4	48835531	rs2572345	4	48854139	C	T	0.46131	-0.0398783	0.0126521	0.00162211	0.212476	0.00790207	2.98556e-159	-0.187684	0.0599539	0.00174522	0.665077	20	-0.305194	-0.0701744	0.828877	0.736981	0.932231	723	0.103487
ENSG00000072201	4	54446520	rs6827269	4	54320617	C	T	0.354167	0.0517883	0.0134449	0.000117211	-0.102982	0.00876441	7.0619e-32	-0.502888	0.137392	0.000251985	0.329978	20	-0.772176	-0.2336	0.604782	0.462006	0.791679	138.063	0.0336936
ENSG00000084093	4	57788042	rs13353552	4	57764324	A	G	0.223214	0.0356998	0.0138739	0.0100774	0.060457	0.00873933	4.58709e-12	0.590499	0.244845	0.0158772	0.162874	20	0.110603	1.0704	1.80489	1.11695	2.91653	47.8561	0.307034
ENSG00000269949	4	57827316	rs7676345	4	57756375	A	G	0.22619	0.0351326	0.0139183	0.0115963	-0.660822	0.020611	1.50814e-225	-0.053165	0.0211273	0.0118555	0.062843	20	-0.0945745	-0.0117555	0.948224	0.90976	0.988313	1027.95	0.272705
ENSG00000163453	4	57936745	rs2271808	4	57899602	T	C	0.302579	0.046585	0.0133195	0.000469624	0.206134	0.00814722	3.09847e-141	0.225993	0.0652301	0.000531103	0.713436	20	0.098142	0.353844	1.25357	1.10312	1.42453	640.148	0.0520791
ENSG00000250075	4	68308496	rs355501	4	68388588	T	C	0.0714286	0.0432885	0.0193128	0.0249977	0.478808	0.0343301	3.272e-44	0.0904088	0.0408527	0.0268946	0.625295	17	0.0103375	0.17048	1.09462	1.01039	1.18587	194.524	0.362746
ENSG00000035720	4	68448750	rs2319227	4	68281255	T	C	0.0714286	0.0445794	0.0193044	0.0209271	0.190362	0.0149025	2.2966e-37	0.234182	0.103053	0.0230593	0.132233	13	0.0321981	0.436166	1.26387	1.03272	1.54677	163.171	0.34428
ENSG00000173542	4	71828104	rs12649012	4	71748245	G	A	0.196429	-0.0783781	0.0378278	0.0382684	0.150064	0.0186926	9.90741e-16	-0.522296	0.260337	0.0448319	0.388379	12	-1.03256	-0.0120355	0.593157	0.356095	0.988037	64.4486	0.449119
ENSG00000163631	4	74274980	rs75927529	4	74023687	G	A	0.128968	-0.0482717	0.0205012	0.0185439	-0.112993	0.0202445	2.38589e-08	0.427211	0.196923	0.0300497	0.878223	11	0.0412419	0.81318	1.53298	1.0421	2.25507	31.1522	0.377207
ENSG00000169116	4	75916815	rs10007853	4	75971906	T	C	0.0505952	-0.0829708	0.0251007	0.000948004	-0.388473	0.0151058	7.58421e-146	0.213582	0.0651454	0.00104344	0.547205	3	0.085897	0.341267	1.23811	1.08969	1.40673	661.354	0.0760577
ENSG00000156194	4	76802372	rs6816425	4	76983992	C	T	0.541667	0.0324387	0.0130045	0.0126162	-0.0545939	0.00837844	7.22073e-11	-0.594181	0.255062	0.0198294	0.528967	15	-1.0941	-0.0942595	0.552014	0.33484	0.910047	42.4582	0.327853
ENSG00000138744	4	76847006	rs6816425	4	76983992	C	T	0.541667	0.0324387	0.0130045	0.0126162	-0.593368	0.00745929	0	-0.0546688	0.0219272	0.0126599	0.282708	20	-0.0976461	-0.0116915	0.946799	0.90697	0.988377	6327.81	0.277069
ENSG00000198301	4	76887109	rs2242470	4	76878688	A	G	0.364087	0.0315059	0.0140313	0.0247417	0.119356	0.0200835	2.79851e-09	0.263965	0.125669	0.0356867	0.248739	10	0.0176538	0.510276	1.30208	1.01781	1.66575	35.3191	0.412322
ENSG00000169245	4	76943461	rs6816425	4	76983992	C	T	0.541667	0.0324387	0.0130045	0.0126162	0.124003	0.00811981	1.18241e-52	0.261597	0.106263	0.0138242	0.580854	20	0.0533215	0.469872	1.299	1.05477	1.59979	233.224	0.292381
ENSG00000118804	4	77202819	rs1911737	4	77262103	C	T	0.156746	-0.0590464	0.0185321	0.00144172	-0.300501	0.011564	7.16684e-149	0.196493	0.0621326	0.00156428	0.653982	20	0.0747131	0.318273	1.21713	1.07757	1.37475	675.267	0.0968126
ENSG00000189308	4	83882602	rs13151495	4	83906718	A	G	0.267857	0.0406224	0.0182737	0.0262162	-0.193733	0.0101135	8.62533e-82	-0.209682	0.0949569	0.0272318	0.270868	15	-0.395798	-0.0235665	0.810842	0.673143	0.976709	366.948	0.363249
ENSG00000138639	4	86660045	rs62315309	4	86595137	G	T	0.290675	0.035964	0.0175152	0.0400433	-0.3871	0.0123823	1.51463e-214	-0.0929061	0.0453447	0.0404731	0.937991	4	-0.181782	-0.00403049	0.911279	0.833783	0.995978	977.336	0.438439
ENSG00000172493	4	87959180	rs55913164	4	87898930	C	T	0.319444	0.0312085	0.0147018	0.033773	-0.0787593	0.0101038	6.44081e-15	-0.396252	0.193465	0.0405425	0.554196	20	-0.775443	-0.0170606	0.672837	0.4605	0.983084	60.7623	0.438876
ENSG00000118762	4	88963874	rs4693923	4	88888113	A	G	0.196429	-0.0570548	0.0204465	0.00526369	0.332694	0.01241	2.56511e-158	-0.171493	0.0617894	0.00551256	0.206193	20	-0.2926	-0.0503858	0.842406	0.74632	0.950863	718.698	0.187523
ENSG00000163104	4	95170602	rs34396188	4	95191292	C	A	0.5	0.0261922	0.0131327	0.0461063	-0.200912	0.00805156	1.97126e-137	-0.130366	0.0655738	0.0468022	0.0546474	20	-0.258891	-0.00184135	0.877774	0.771907	0.99816	622.661	0.455807
ENSG00000163110	4	95481207	rs11724023	4	95558854	C	T	0.543651	0.0739942	0.0126242	4.59293e-09	0.0886117	0.00800641	1.80162e-28	0.835039	0.161212	2.2217e-07	0.26061	20	0.519063	1.15101	2.3049	1.68045	3.1614	122.492	0.0001525
ENSG00000123737	4	122730324	rs3828485	4	122722368	A	G	0.204365	0.038399	0.0131473	0.00349269	0.32162	0.00886999	7.09095e-288	0.119393	0.0410108	0.0035999	0.863586	20	0.0390118	0.199774	1.12681	1.03978	1.22113	1314.74	0.150587
ENSG00000138686	4	122768623	rs12651327	4	122667906	T	C	0.141865	0.0407328	0.0136519	0.00284807	-0.10584	0.00971276	1.19119e-27	-0.384853	0.133734	0.00400523	0.23857	19	-0.646972	-0.122734	0.680551	0.523629	0.884499	118.745	0.158055
ENSG00000151612	4	146769283	rs7687625	4	146769804	T	C	0.248016	0.0300406	0.0131072	0.0219109	0.0837629	0.00837428	1.48749e-23	0.358638	0.160535	0.0254818	0.182692	6	0.0439894	0.673287	1.43138	1.04497	1.96067	100.048	0.35598
ENSG00000250673	4	147147958	rs62326850	4	147132608	G	A	0.268849	0.0591667	0.0127232	3.31444e-06	0.848485	0.0161553	0	0.0697322	0.0150539	3.61839e-06	0.105472	12	0.0402266	0.0992378	1.07222	1.04105	1.10433	2758.41	0.00141925
ENSG00000164142	4	152457576	rs2709828	4	152355268	C	T	0.633929	0.0387474	0.0125924	0.00209055	0.203931	0.00974273	2.76076e-97	0.190003	0.062412	0.00233201	0.876883	20	0.0676755	0.312331	1.20925	1.07002	1.36661	438.132	0.120131
ENSG00000251603	4	152590015	rs2709821	4	152342190	C	T	0.633929	0.0360634	0.012594	0.00418938	0.268202	0.0211406	7.01667e-37	0.134464	0.0481384	0.00521784	0.447281	20	0.0401127	0.228815	1.14392	1.04093	1.25711	160.949	0.181554
ENSG00000164144	4	153770352	rs4619875	4	153701130	T	C	0.477183	0.0406	0.012667	0.00134971	0.713995	0.00700075	0	0.0568631	0.0177498	0.00135722	0.224686	20	0.0220735	0.0916527	1.05851	1.02232	1.09598	10401.6	0.0910353
ENSG00000137460	4	153879176	rs4619875	4	153701130	T	C	0.477183	0.0406	0.012667	0.00134971	0.176911	0.0080071	3.59381e-108	0.229495	0.0723507	0.00151406	0.377344	20	0.0876876	0.371302	1.25796	1.09165	1.44962	488.157	0.0941185
ENSG00000145431	4	157787076	rs1425492	4	157689678	T	C	0.321429	0.033306	0.0147271	0.0237252	-0.182585	0.00838329	3.62232e-105	-0.182414	0.0810927	0.0244839	0.10849	20	-0.341356	-0.0234723	0.833256	0.710806	0.976801	474.353	0.352527
ENSG00000164125	4	159070048	rs9991405	4	158919854	A	C	0.0575397	0.0455445	0.0175141	0.00931044	0.8493	0.00983383	0	0.0536259	0.0206312	0.00934224	0.0687242	20	0.0131887	0.0940631	1.05509	1.01328	1.09863	7458.94	0.239956
ENSG00000248429	4	159107966	rs2881373	4	159092633	A	G	0.0525794	0.0517976	0.0173443	0.0028226	-0.802982	0.0241228	5.89527e-243	-0.0645065	0.0216866	0.00293479	0.26745	20	-0.107012	-0.0220008	0.93753	0.898515	0.978239	1108.04	0.137016
ENSG00000164124	4	159149659	rs2881373	4	159092633	A	G	0.0525794	0.0517976	0.0173443	0.0028226	-0.740938	0.0102016	0	-0.0699082	0.0234284	0.00284588	0.309199	20	-0.115828	-0.0239885	0.932479	0.890629	0.976297	5275.06	0.135999
ENSG00000251429	4	159195679	rs12648410	4	159094786	T	C	0.0525794	0.0518178	0.0173451	0.00281307	-0.21972	0.0129913	3.62093e-64	-0.235836	0.0801641	0.00326187	0.219165	20	-0.392958	-0.0787144	0.78991	0.675057	0.924304	286.045	0.14445
ENSG00000170088	4	166063465	rs10084778	4	166010726	C	A	0.0625	0.0610112	0.0264928	0.0212824	-0.0878253	0.0143651	9.7286e-10	-0.694688	0.322344	0.0311529	0.0950171	11	-1.32648	-0.0628938	0.49923	0.265409	0.939043	37.3785	0.38478
ENSG00000182552	4	184570583	rs9790676	4	184575568	T	C	0.382937	-0.028025	0.0127549	0.0280072	-0.172193	0.0175285	8.9103e-23	0.162754	0.0759035	0.0320156	0.477018	11	0.0139831	0.311525	1.17675	1.01408	1.36551	96.5031	0.388952
ENSG00000221990	5	442451	rs184739	5	433566	G	A	0.136905	-0.0571769	0.0255179	0.0250484	-0.313142	0.0225253	6.17683e-44	0.182591	0.0825416	0.0269591	0.665969	20	0.0208095	0.344373	1.20032	1.02103	1.4111	193.26	0.362746
ENSG00000185986	5	1581686	rs1048186	5	1608503	A	G	0.137897	0.0525562	0.0144437	0.000274031	0.110596	0.0104584	3.9001e-26	0.475209	0.138114	0.000580205	0.457916	20	0.204506	0.745912	1.60835	1.22692	2.10836	111.827	0.0553067
ENSG00000232615	5	1615700	rs6884674	5	1623579	T	G	0.136905	0.0519258	0.0144707	0.000332797	0.273234	0.0132781	4.33929e-94	0.190041	0.05376	0.00040778	0.403416	20	0.0846714	0.295411	1.2093	1.08836	1.34368	423.446	0.0446224
ENSG00000188002	5	1616577	rs9312899	5	1595616	C	G	0.137897	0.0521892	0.0144363	0.000300179	-0.765291	0.0164764	0	-0.0681952	0.0189208	0.000313072	0.11427	20	-0.10528	-0.0311104	0.934078	0.900072	0.969369	2157.39	0.0388223
ENSG00000112941	5	6735939	rs274696	5	6732213	C	A	0.412698	-0.0258761	0.0130685	0.047698	0.143178	0.00805329	1.03161e-70	-0.180727	0.0918389	0.0490831	0.599061	20	-0.360731	-0.000722756	0.834663	0.697166	0.999278	316.086	0.462853
ENSG00000249396	5	10498239	rs10462660	5	10503055	A	G	0.189484	-0.058587	0.0286877	0.0411282	0.388986	0.0531576	2.52449e-13	-0.150615	0.0765682	0.0491758	0.389301	9	-0.300689	-0.000541328	0.860179	0.740308	0.999459	53.5473	0.462853
ENSG00000113494	5	35139827	rs7728464	5	35333673	T	C	0.125992	-0.0356356	0.0151239	0.0184608	0.127742	0.00876734	4.34626e-48	-0.278966	0.119932	0.0200172	0.608882	16	-0.514033	-0.0438993	0.756566	0.598079	0.95705	212.291	0.327853
ENSG00000251215	5	39169874	rs2289545	5	39187521	T	C	0.404762	0.0303854	0.0145599	0.0368944	-0.213892	0.0238458	2.97049e-19	-0.14206	0.0698894	0.0420895	0.849194	9	-0.279043	-0.00507678	0.867569	0.756507	0.994936	80.4573	0.439567
ENSG00000153071	5	39417091	rs835221	5	39361155	G	C	0.334325	0.0294737	0.0129328	0.0226684	-0.379817	0.00850292	0	-0.0775997	0.0340944	0.0228443	0.123226	20	-0.144425	-0.0107747	0.925335	0.86552	0.989283	1995.32	0.343598
ENSG00000151882	5	43394620	rs779850	5	43383398	T	C	0.0853175	-0.0413509	0.0151572	0.00636957	-0.0887298	0.0100063	7.48736e-19	0.466032	0.178726	0.00912009	0.993412	8	0.115729	0.816335	1.59366	1.12269	2.26219	78.6307	0.238637
ENSG00000151883	5	50052044	rs12654399	5	50087466	T	G	0.286706	0.0312421	0.0153937	0.0424024	0.22422	0.0100324	1.21828e-110	0.139337	0.068937	0.0432568	0.380478	11	0.00422048	0.274454	1.14951	1.00423	1.31581	499.504	0.444478
ENSG00000178996	5	53828002	rs1862612	5	53904596	G	A	0.414683	-0.0317219	0.012951	0.0143103	0.178254	0.00908197	9.05687e-86	-0.177959	0.0732185	0.015077	0.061555	20	-0.321467	-0.0344507	0.836977	0.725084	0.966136	385.229	0.30126
ENSG00000250081	5	64782573	rs149512	5	64865346	T	A	0.270833	-0.0259062	0.0128658	0.0440555	-0.615598	0.0185673	4.81325e-241	0.042083	0.0209382	0.0444452	0.224107	20	0.00104413	0.0831219	1.04298	1.00104	1.08667	1099.25	0.447743
ENSG00000123219	5	64836295	rs28084	5	64954159	G	A	0.285714	-0.0253921	0.0128881	0.0488158	-0.646685	0.00733028	0	0.039265	0.0199345	0.0488721	0.830649	20	0.00019338	0.0783366	1.04005	1.00019	1.08149	7782.95	0.462853
ENSG00000113593	5	64871219	rs28084	5	64954159	G	A	0.285714	-0.0253921	0.0128881	0.0488158	-0.24038	0.00809639	1.03983e-193	0.105633	0.0537334	0.0493132	0.779583	20	0.000315536	0.21095	1.11141	1.00032	1.23485	881.483	0.463397
ENSG00000113595	5	64903654	rs149512	5	64865346	T	A	0.270833	-0.0259062	0.0128658	0.0440555	-0.141397	0.00823063	3.78811e-66	0.183216	0.0916134	0.0455132	0.262638	20	0.00365374	0.362778	1.20107	1.00366	1.43732	295.131	0.45068
ENSG00000113597	5	64941301	rs37328	5	64969409	C	G	0.204365	-0.031152	0.0133809	0.0199072	-0.145259	0.00943193	1.61659e-53	0.214458	0.0931639	0.0213385	0.574807	18	0.0318568	0.397059	1.23919	1.03237	1.48744	237.184	0.334755
ENSG00000132846	5	76375522	rs2914139	5	76376637	G	A	0.564484	-0.0342563	0.012903	0.00793305	-0.208851	0.00871143	5.14396e-127	0.164023	0.0621585	0.00832052	0.115483	16	0.0421923	0.285854	1.17824	1.0431	1.3309	574.77	0.231823
ENSG00000175471	5	94329862	rs1549179	5	94014800	T	A	0.435516	-0.0331621	0.0126374	0.0086874	-0.488092	0.00796568	0	0.0679423	0.0259151	0.00874871	0.235157	20	0.0171487	0.118736	1.0703	1.0173	1.12607	3754.55	0.23403
ENSG00000251000	5	95170439	rs10059245	5	95170870	G	C	0.0376984	0.052354	0.026046	0.0444253	0.995225	0.0291595	2.61242e-255	0.0526052	0.0262163	0.0447942	0.133757	8	0.00122125	0.103989	1.05401	1.00122	1.10959	1164.88	0.449119
ENSG00000251409	5	95180036	rs10059138	5	95170719	T	C	0.0376984	0.0528755	0.0260778	0.042601	0.652146	0.0371436	5.22122e-69	0.0810793	0.0402535	0.0439866	0.121428	8	0.00218244	0.159976	1.08446	1.00218	1.17348	308.263	0.445454
ENSG00000251606	5	96472066	rs8654	5	96498783	G	A	0.479167	0.0277074	0.0133862	0.0384663	0.226828	0.019224	3.9404e-32	0.122152	0.0599159	0.0414783	0.100085	17	0.00471684	0.239587	1.12993	1.00473	1.27072	139.221	0.439521
ENSG00000174132	5	99896727	rs258547	5	99924257	G	A	0.292659	-0.0284522	0.0126227	0.0241936	-0.514905	0.00748472	0	0.0552572	0.0245278	0.0242692	0.902391	20	0.00718271	0.103332	1.05681	1.00721	1.10886	4732.64	0.351701
ENSG00000152495	5	110694967	rs62375585	5	110579681	G	A	0.0922619	-0.0346313	0.014056	0.0137471	0.160096	0.00902001	1.75454e-70	-0.216316	0.0886391	0.0146707	0.874013	20	-0.390049	-0.0425834	0.805481	0.677024	0.958311	315.026	0.298976
ENSG00000145781	5	115584573	rs7711510	5	115632253	A	T	0.15873	-0.0410207	0.0197729	0.0380233	0.493307	0.0122023	0	-0.0831546	0.0401351	0.038278	0.139133	20	-0.161819	-0.0044898	0.920209	0.850595	0.99552	1634.37	0.427857
ENSG00000168916	5	124028554	rs1562258	5	124254518	T	G	0.242063	0.0282903	0.0130012	0.029557	-0.084085	0.0090447	1.4501e-20	-0.336449	0.158799	0.0341147	0.909531	9	-0.647695	-0.025203	0.714302	0.52325	0.975112	86.4269	0.403303
ENSG00000164904	5	125904321	rs13182402	5	125918148	G	A	0.0575397	-0.0540306	0.0241729	0.0254062	0.477505	0.018617	4.3603e-145	-0.113152	0.0508153	0.0259651	0.224477	12	-0.21275	-0.013554	0.893015	0.808358	0.986537	657.864	0.357103
ENSG00000164902	5	125949452	rs34450389	5	125932722	A	G	0.0644841	-0.0531142	0.0243697	0.0292934	0.130343	0.0130698	2.00501e-23	-0.407496	0.191379	0.0332326	0.109114	8	-0.782599	-0.0323932	0.665314	0.457216	0.968126	99.4575	0.397045
ENSG00000138829	5	127794239	rs77548270	5	127928211	A	G	0.015873	-0.062633	0.024414	0.0103041	1.25295	0.0127193	0	-0.0499883	0.0194918	0.0103299	0.159508	14	-0.0881922	-0.0117844	0.951241	0.915585	0.988285	9703.78	0.252619
ENSG00000081059	5	133468979	rs244950	5	133445628	C	T	0.152778	-0.0517577	0.0156064	0.000911696	-0.0967355	0.0111828	5.13188e-18	0.535044	0.172781	0.00195715	0.0967292	20	0.196393	0.873695	1.70752	1.21701	2.39575	74.8291	0.10805
ENSG00000006837	5	133624021	rs28548942	5	133754606	G	C	0.0575397	-0.0858104	0.0180495	1.99255e-06	-0.0977949	0.0142098	5.8935e-12	0.877453	0.22432	9.16813e-05	0.532919	19	0.437786	1.31712	2.40477	1.54927	3.73266	47.3649	0.0179803
ENSG00000113621	5	134223354	rs7706190	5	134251868	C	T	0.285714	0.0381769	0.015808	0.0157337	0.582107	0.011312	0	0.0655839	0.0271864	0.0158487	0.33817	20	0.0122986	0.118869	1.06778	1.01237	1.12622	2648.05	0.307034
ENSG00000132570	5	134292122	rs9285933	5	134257519	A	G	0.27381	0.0387876	0.0158143	0.0141791	0.0732576	0.0117622	4.7182e-10	0.529468	0.232008	0.0224828	0.714075	11	0.0747323	0.984204	1.69803	1.0776	2.67568	38.7908	0.34178
ENSG00000120708	5	135382045	rs10074474	5	135334847	A	G	0.143849	0.0437608	0.0184816	0.0178941	-0.609241	0.0102528	0	-0.0718283	0.0303595	0.017985	0.757478	3	-0.131333	-0.0123237	0.930691	0.876926	0.987752	3530.96	0.319896
ENSG00000145850	5	156368279	rs953569	5	156477400	G	T	0.348214	0.0281601	0.0128183	0.0280304	-0.130662	0.00794852	1.01231e-60	-0.215518	0.0989746	0.0294427	0.113981	20	-0.409508	-0.0215278	0.806124	0.663977	0.978702	270.225	0.373763
ENSG00000170234	5	159517619	rs4540217	5	159494252	T	C	0.293651	0.0487284	0.0137705	0.000402254	0.123236	0.00919023	5.32682e-41	0.395409	0.115567	0.000622813	0.169497	20	0.168898	0.62192	1.48499	1.184	1.8625	179.814	0.0567162
ENSG00000135083	5	159725531	rs7379159	5	159676837	A	C	0.145833	0.0566932	0.0264539	0.0321055	0.170531	0.0122202	2.94128e-44	0.332452	0.156946	0.034153	0.278422	20	0.0248378	0.640066	1.39438	1.02515	1.89661	194.738	0.403303
ENSG00000072786	5	171542233	rs3103583	5	171536970	T	C	0.117063	-0.0371218	0.0184983	0.0447744	-0.254687	0.0120845	1.33773e-98	0.145755	0.0729601	0.0457457	0.703276	20	0.0027532	0.288757	1.15691	1.00276	1.33477	444.177	0.451507
ENSG00000198055	5	176850053	rs2544810	5	176904279	C	G	0.668651	-0.0314336	0.0127762	0.013881	0.0581663	0.00866705	1.9303e-11	-0.540409	0.233944	0.0208887	0.0957354	3	-0.998939	-0.0818788	0.58251	0.36827	0.921384	45.0402	0.333762
ENSG00000246334	5	176870102	rs2544810	5	176904279	C	G	0.668651	-0.0314336	0.0127762	0.013881	-0.182354	0.0195286	9.8356e-21	0.172377	0.0724537	0.0173536	0.478679	5	0.0303677	0.314386	1.18813	1.03083	1.36942	87.1944	0.316112
ENSG00000113758	5	176892505	rs335420	5	176898619	T	C	0.666667	-0.0298882	0.0126969	0.0185738	0.329752	0.00835858	0	-0.0906384	0.0385729	0.0187837	0.440754	12	-0.166241	-0.0150355	0.913348	0.846842	0.985077	1556.36	0.325483
ENSG00000197451	5	177634836	rs2961675	5	177638192	A	T	0.0674603	-0.0519874	0.0167367	0.00189518	0.304024	0.0110317	3.44292e-167	-0.170998	0.0553991	0.00202427	0.36916	16	-0.27958	-0.0624158	0.842823	0.756101	0.939492	759.505	0.109565
ENSG00000178338	5	178301038	rs2004503	5	178337122	G	A	0.501984	0.0303503	0.0127856	0.0176068	0.0658621	0.00866539	2.94762e-14	0.460816	0.203374	0.0234605	0.0599627	20	0.062203	0.859429	1.58537	1.06418	2.36181	57.769	0.347099
ENSG00000244945	5	179026823	rs143791573	5	178974657	A	G	0.0535714	-0.0362041	0.0162403	0.0257953	0.215169	0.0294655	2.8268e-13	-0.168259	0.0789158	0.0329957	0.940039	3	-0.322934	-0.013584	0.845135	0.724022	0.986508	53.3251	0.395451
ENSG00000008083	6	15384389	rs111447679	6	15232863	C	T	0.0625	-0.0560476	0.0188179	0.00289748	-0.512722	0.0114806	0	0.109314	0.0367835	0.00296042	0.278038	20	0.0372183	0.18141	1.11551	1.03792	1.19891	1994.5	0.137016
ENSG00000124788	6	16530532	rs16879023	6	16753147	A	G	0.267857	0.0399626	0.0197768	0.0433122	-0.346651	0.0113648	2.43665e-204	-0.115282	0.0571761	0.0437727	0.913228	19	-0.227347	-0.00321684	0.891115	0.796644	0.996788	930.382	0.445454
ENSG00000137177	6	17873634	rs2876471	6	17934110	A	G	0.205357	0.0384885	0.0193713	0.0469364	0.237357	0.0112496	8.0893e-99	0.162155	0.0819737	0.0479139	0.145802	20	0.00148655	0.322823	1.17604	1.00149	1.38102	445.174	0.460692
ENSG00000187566	6	18121784	rs4074443	6	18106602	A	G	0.548611	-0.0328457	0.0126901	0.00964517	0.0784725	0.00794755	5.40756e-23	-0.418563	0.167178	0.0122902	0.113983	20	-0.746232	-0.0908941	0.657992	0.47415	0.913114	97.4919	0.275621
ENSG00000124508	6	26389213	rs3799378	6	26404374	G	A	0.144841	-0.0413864	0.0158868	0.00918502	0.31859	0.00925581	1.24453e-259	-0.129905	0.0500086	0.00938636	0.684269	20	-0.227922	-0.0318881	0.878179	0.796186	0.968615	1184.77	0.240243
ENSG00000124549	6	26427115	rs6916321	6	26464789	A	G	0.118056	0.0312867	0.0140281	0.0257282	-0.105069	0.0106598	6.41859e-23	-0.297773	0.136888	0.029608	0.909038	20	-0.566073	-0.0294725	0.74247	0.56775	0.970958	97.1519	0.373763
ENSG00000204789	6	27332454	rs77380818	6	27305498	A	G	0.0496032	0.0509301	0.0217883	0.0194133	-0.336655	0.015825	1.99379e-100	-0.151283	0.0651095	0.0201516	0.110739	20	-0.278898	-0.0236684	0.859604	0.756617	0.97661	452.567	0.328899
ENSG00000158691	6	28357121	rs56001748	6	28406515	A	G	0.150794	0.053922	0.0272423	0.0477771	-0.274351	0.0170263	2.05413e-58	-0.196544	0.100044	0.0494627	0.719702	20	-0.39263	-0.00045776	0.821565	0.675278	0.999542	259.641	0.463959
ENSG00000250991	6	29713127	rs2076178	6	29691774	C	A	0.37996	0.0510138	0.0136623	0.000188525	0.525208	0.0258693	1.22456e-91	0.0971307	0.0264494	0.000240359	0.334499	19	0.0452899	0.148972	1.102	1.04633	1.16064	412.186	0.033608
ENSG00000235821	6	29718715	rs2076178	6	29691774	C	A	0.37996	0.0510138	0.0136623	0.000188525	0.963878	0.0180505	0	0.0529256	0.0142089	0.000195459	0.182596	20	0.0250762	0.080775	1.05435	1.02539	1.08413	2851.45	0.030423
ENSG00000206503	6	29911349	rs17369215	6	29647715	T	C	0.27877	0.0533712	0.0137315	0.000101592	0.298325	0.010488	5.6998e-178	0.178903	0.0464564	0.000117643	0.113717	20	0.0878485	0.269958	1.1959	1.09182	1.30991	809.085	0.0219325
ENSG00000234127	6	30166718	rs17184549	6	29648120	A	G	0.233135	0.0534824	0.0139256	0.000122744	-0.19609	0.0144992	1.1256e-41	-0.272744	0.0738244	0.00022032	0.930124	11	-0.41744	-0.128048	0.761288	0.658731	0.879811	182.904	0.0326181
ENSG00000241370	6	30313784	rs17184549	6	29648120	A	G	0.233135	0.0534824	0.0139256	0.000122744	0.181536	0.0183466	4.38491e-23	0.294611	0.0822857	0.000343143	0.656763	9	0.133331	0.455891	1.3426	1.14263	1.57758	97.9071	0.0409939
ENSG00000204592	6	30459613	rs1265094	6	31106893	G	A	0.350198	-0.0313197	0.0126533	0.0133156	0.147123	0.0125145	6.56221e-32	-0.212881	0.0878904	0.0154304	0.441402	20	-0.385146	-0.0406158	0.808252	0.680351	0.960198	138.208	0.304594
ENSG00000204560	6	30630855	rs139095921	6	30642537	G	A	0.0634921	0.178051	0.0841729	0.0344041	-0.392891	0.0551859	1.084e-12	-0.453182	0.223497	0.0425917	0.185905	7	-0.891236	-0.0151279	0.635602	0.410148	0.984986	50.686	0.441708
ENSG00000204536	6	31118115	rs3130573	6	31106268	G	A	0.183532	-0.043778	0.0132292	0.000935686	0.291928	0.0123143	3.09724e-124	-0.149962	0.0457561	0.00104761	0.429291	20	-0.239644	-0.06028	0.860741	0.786908	0.941501	561.994	0.0760577
ENSG00000199332	6	31369978	rs114202986	6	31375917	C	T	0.209325	0.0475204	0.018713	0.0111032	0.434609	0.0448921	3.6244e-22	0.109341	0.0445137	0.0140362	0.662516	20	0.0220941	0.196588	1.11554	1.02234	1.21724	93.7255	0.293982
ENSG00000227507	6	31549300	rs3093664	6	31544642	G	A	0.0357143	-0.0893008	0.0303219	0.00322864	0.183335	0.0258182	1.2386e-12	-0.48709	0.179051	0.00652028	0.0665775	12	-0.83803	-0.13615	0.614412	0.432562	0.872712	50.4242	0.20809
ENSG00000204444	6	31623090	rs693906	6	31835164	C	G	0.047619	-0.060593	0.0193372	0.00172735	-0.14626	0.0175945	9.34698e-17	0.414284	0.141293	0.00336679	0.527007	7	0.13735	0.691218	1.51329	1.14723	1.99615	69.1031	0.147083
ENSG00000250535	6	31981305	rs17201431	6	31916013	C	T	0.015873	-0.090301	0.0363293	0.0129324	1.20051	0.0562229	3.6885e-101	-0.0752191	0.030466	0.0135509	0.0808323	20	-0.134932	-0.0155057	0.92754	0.873775	0.984614	455.937	0.290259
ENSG00000204305	6	32150423	rs693906	6	31835164	C	G	0.047619	-0.060593	0.0193372	0.00172735	0.196774	0.0175585	3.77598e-29	-0.307931	0.10204	0.00254659	0.75698	16	-0.507929	-0.107933	0.734966	0.60174	0.897688	125.592	0.128187
ENSG00000204304	6	32154964	rs693906	6	31835164	C	G	0.047619	-0.060593	0.0193372	0.00172735	-0.267665	0.0221072	9.62697e-34	0.226376	0.0746242	0.00241696	0.365959	20	0.0801126	0.372639	1.25405	1.08341	1.45156	146.594	0.122478
ENSG00000229391	6	32524144	rs112112734	6	32453853	C	T	0.33631	0.0251132	0.0128037	0.0498322	-0.72183	0.00873192	0	-0.034791	0.0177428	0.0498965	0.299181	20	-0.0695669	-1.5112e-05	0.965807	0.932798	0.999985	6833.61	0.465415
ENSG00000241106	6	32782682	rs3763354	6	32786917	G	A	0.110119	-0.0461825	0.0158209	0.00351075	0.635461	0.0142786	0	-0.0726756	0.0249502	0.00358178	0.19696	20	-0.121578	-0.0237732	0.929902	0.885522	0.976507	1980.64	0.150334
ENSG00000204257	6	32926630	rs1050391	6	32917857	A	G	0.19246	-0.0492743	0.0223246	0.0273023	0.359763	0.0235827	1.51561e-52	-0.136963	0.0626997	0.0289306	0.693356	5	-0.259854	-0.0140716	0.872002	0.771164	0.986027	232.727	0.373403
ENSG00000204228	6	33173513	rs2855437	6	33138955	G	A	0.115079	0.0375652	0.0136541	0.00593759	0.284313	0.0130868	1.18571e-104	0.132126	0.0484084	0.00634488	0.137273	20	0.0372455	0.227006	1.14125	1.03795	1.25484	471.983	0.20386
ENSG00000231925	6	33274817	rs3106190	6	33280629	C	G	0.627976	-0.0335875	0.0126645	0.00799926	-0.21709	0.0120085	4.75e-73	0.154717	0.0589619	0.00869007	0.924823	12	0.0391517	0.270282	1.16733	1.03993	1.31033	326.815	0.233503
ENSG00000236104	6	33283951	rs1061783	6	33282628	C	T	0.612103	-0.0340654	0.0126677	0.00716308	-0.203612	0.0120318	3.05552e-64	0.167305	0.0629955	0.00791131	0.88498	11	0.0438338	0.290776	1.18211	1.04481	1.33747	286.382	0.22797
ENSG00000204209	6	33291690	rs1061783	6	33282628	C	T	0.612103	-0.0340654	0.0126677	0.00716308	0.229233	0.0119979	2.24208e-81	-0.148606	0.0558058	0.00774687	0.544435	14	-0.257985	-0.0392266	0.861909	0.772607	0.961533	365.043	0.224972
ENSG00000030110	6	33544174	rs210143	6	33546930	T	C	0.172619	-0.0451547	0.0152857	0.00313639	0.668346	0.0121344	0	-0.0675618	0.0229038	0.0031797	0.64752	20	-0.112453	-0.0226704	0.93467	0.893639	0.977585	3033.65	0.142483
ENSG00000096433	6	33626436	rs4259245	6	33624221	G	A	0.240079	-0.0496615	0.0142271	0.000481903	0.41981	0.00796166	0	-0.118295	0.0339635	0.000495822	0.099354	20	-0.184863	-0.0517265	0.888434	0.831218	0.949589	2780.34	0.0502511
ENSG00000269490	6	33663335	rs35095444	6	33651975	G	C	0.015873	-0.0573478	0.0186964	0.00215993	0.153	0.0216016	1.4127e-12	-0.374823	0.133166	0.00488214	0.822139	20	-0.635828	-0.113818	0.687411	0.529497	0.892421	50.1662	0.177915
ENSG00000161904	6	33747946	rs35366046	6	33731989	C	T	0.0803571	-0.0537895	0.0179337	0.00270564	-0.240943	0.011219	2.58805e-102	0.223245	0.0751536	0.00297292	0.445914	20	0.0759439	0.370546	1.25013	1.0789	1.44853	461.233	0.137016
ENSG00000186577	6	34215702	rs56274948	6	34237976	G	C	0.0525794	0.0490121	0.0173732	0.00478542	0.0947928	0.0112696	4.05151e-17	0.517045	0.193309	0.00747954	0.999504	20	0.138159	0.895931	1.67706	1.14816	2.44961	70.7512	0.220651
ENSG00000220583	6	34231269	rs115245297	6	34244132	C	T	0.0109127	0.103893	0.0408756	0.0110314	0.304723	0.050637	1.768e-09	0.340942	0.145614	0.019211	0.808177	7	0.0555386	0.626345	1.40627	1.05711	1.87076	36.2138	0.326901
ENSG00000225339	6	34251000	rs137856983	6	34275657	A	C	0.0416667	0.0438289	0.01909	0.0216815	0.384949	0.034286	2.98481e-29	0.113856	0.0506172	0.0244895	0.536525	20	0.0146463	0.213066	1.12059	1.01475	1.23747	126.059	0.352527
ENSG00000112664	6	34308224	rs79428819	6	34301301	T	C	0.0287698	0.0458253	0.0193222	0.0177097	0.324056	0.0296358	7.87535e-28	0.141412	0.0610125	0.0204629	0.99901	20	0.0218275	0.260997	1.1519	1.02207	1.29822	119.566	0.330846
ENSG00000124614	6	34389566	rs17628798	6	34251452	T	C	0.0327381	0.0474952	0.0192928	0.0138239	-0.288449	0.0269272	8.92163e-27	-0.164657	0.0686281	0.0164279	0.773721	20	-0.299168	-0.0301459	0.848185	0.741435	0.970304	114.751	0.30919
ENSG00000196821	6	34609850	rs3800461	6	34616322	C	G	0.0119048	0.0470392	0.0162801	0.00386011	0.484937	0.0118147	0	0.0970007	0.0336547	0.00394864	0.252722	18	0.0310375	0.162964	1.10186	1.03152	1.17699	1684.71	0.157778
ENSG00000124562	6	34733377	rs3798352	6	34734809	A	T	0.446429	0.054643	0.0135466	5.49035e-05	-0.289484	0.00836359	1.64433e-262	-0.18876	0.0471124	6.16016e-05	0.313579	15	-0.2811	-0.0964197	0.827985	0.754953	0.908083	1198.02	0.0136719
ENSG00000065060	6	34805386	rs7774697	6	34791027	G	A	0.457341	0.054156	0.0135463	6.39249e-05	0.829128	0.00769514	0	0.0653168	0.0163492	6.46682e-05	0.073383	18	0.0332724	0.0973612	1.0675	1.03383	1.10226	11609.4	0.0139508
ENSG00000198755	6	35437373	rs10214770	6	35417791	A	G	0.493056	-0.0333214	0.0132315	0.011791	0.54591	0.0166057	5.0382e-237	-0.0610383	0.0243085	0.0120396	0.106524	20	-0.108683	-0.0133936	0.940787	0.897015	0.986696	1080.76	0.274223
ENSG00000157343	6	35710832	rs10456432	6	35671651	C	T	0.0515873	0.0326957	0.0146752	0.0258827	-0.0916037	0.0111881	2.6649e-16	-0.356926	0.166028	0.0315722	0.100144	13	-0.682341	-0.0315111	0.699824	0.505432	0.96898	67.0368	0.386049
ENSG00000096063	6	35844931	rs9470155	6	35849985	G	A	0.160714	-0.0348544	0.0134365	0.00948615	0.315206	0.008189	0	-0.110577	0.0427244	0.00964962	0.860248	20	-0.194317	-0.0268372	0.895317	0.823397	0.97352	1481.59	0.244495
ENSG00000112078	6	36434732	rs62402210	6	36513758	G	C	0.0208333	0.0904295	0.0369838	0.0144807	0.464337	0.0227369	1.0617e-92	0.19475	0.0802175	0.0151919	0.972497	15	0.0375237	0.351976	1.21501	1.03824	1.42187	417.065	0.302655
ENSG00000112081	6	36566677	rs9368943	6	36566575	T	C	0.396825	-0.0380481	0.0140861	0.00691067	0.257263	0.00944322	2.00065e-163	-0.147896	0.0550221	0.00718964	0.181375	20	-0.255739	-0.0400527	0.862521	0.774344	0.960739	742.189	0.216708
ENSG00000137409	6	36944995	rs11548576	6	36936697	C	T	0.031746	0.0738924	0.0356792	0.0383575	-0.322664	0.0179829	5.46319e-72	-0.229008	0.111311	0.0396514	0.235661	12	-0.447178	-0.0108384	0.795322	0.63943	0.98922	321.945	0.434869
ENSG00000146192	6	36985134	rs2692879	6	37013127	A	G	0.535714	-0.0373194	0.0126052	0.00307001	-0.409362	0.00769863	0	0.0911649	0.03084	0.003116	0.341031	16	0.0307185	0.151611	1.09545	1.0312	1.16371	2827.41	0.141305
ENSG00000156639	6	37954837	rs7767466	6	37817084	C	T	0.0238095	0.0456268	0.022459	0.0421988	0.370603	0.0140157	4.50976e-154	0.123115	0.0607799	0.0428068	0.696087	17	0.0039864	0.242244	1.13101	1.00399	1.2741	699.179	0.442258
ENSG00000124721	6	38840709	rs9369084	6	38813081	G	A	0.40377	-0.0387557	0.0149293	0.00943279	-0.123214	0.00883079	3.0249e-44	0.314539	0.123245	0.010706	0.541444	20	0.0729788	0.556099	1.36963	1.07571	1.74386	194.68	0.259504
ENSG00000146223	6	42852509	rs12697948	6	42865081	C	A	0.0208333	-0.0603811	0.0221529	0.00641741	-0.47373	0.0270938	1.8707e-68	0.127459	0.0473275	0.00707855	0.650336	5	0.0346971	0.220221	1.13594	1.03531	1.24635	305.719	0.215946
ENSG00000137161	6	42901981	rs2234185	6	42897074	C	T	0.399802	-0.0288026	0.0129853	0.0265485	0.0865404	0.00795657	1.4902e-27	-0.332823	0.153137	0.0297532	0.425507	16	-0.632972	-0.0326745	0.716897	0.531012	0.967854	118.3	0.375045
ENSG00000124688	6	43602983	rs833063	6	43681240	C	T	0.343254	0.0285105	0.0128698	0.0267399	0.339355	0.00863107	0	0.0840139	0.0379845	0.0269809	0.0869217	13	0.00956428	0.158464	1.08764	1.00961	1.17171	1545.89	0.362746
ENSG00000239650	6	58251310	rs4928430	6	58303520	T	A	0.365079	-0.0284648	0.0135796	0.0360695	-0.172801	0.0192167	2.4233e-19	0.164726	0.0806922	0.0412097	0.33234	17	0.00656929	0.322883	1.17907	1.00659	1.3811	80.8602	0.439521
ENSG00000215190	6	58280065	rs4928430	6	58303520	T	A	0.365079	-0.0284648	0.0135796	0.0360695	1.04197	0.0154589	0	-0.0273182	0.0130389	0.0361593	0.426199	9	-0.0528744	-0.00176196	0.973052	0.948499	0.99824	4543.11	0.414144
ENSG00000082293	6	70748071	rs36090294	6	70573125	T	C	0.248016	0.0462721	0.0155241	0.00287634	-0.11271	0.0150372	6.6096e-14	-0.410541	0.148226	0.0056108	0.60197	20	-0.701064	-0.120018	0.663291	0.496057	0.886904	56.1812	0.187523
ENSG00000119900	6	72005239	rs9455384	6	71949845	C	T	0.135913	0.0493466	0.0202513	0.0148214	-0.42369	0.0110649	0	-0.116469	0.0478941	0.0150242	0.512223	18	-0.210341	-0.0225966	0.890058	0.810308	0.977657	1466.23	0.30126
ENSG00000083123	6	80936175	rs3805859	6	81048946	A	C	0.529762	-0.0409497	0.0126293	0.00118517	-0.133985	0.00793665	6.12485e-64	0.305629	0.0959819	0.00145137	0.216932	20	0.117504	0.493754	1.35748	1.12469	1.63845	284.995	0.0934692
ENSG00000112773	6	82331823	rs13200707	6	82465332	T	C	0.25496	-0.044538	0.0181719	0.0142492	0.109239	0.0101039	3.0333e-27	-0.40771	0.17057	0.0168356	0.118465	20	-0.742027	-0.0733928	0.665172	0.476148	0.929236	116.89	0.312328
ENSG00000224345	6	88410735	rs111413556	6	88223297	C	T	0.296627	0.0322655	0.0142671	0.0237258	0.163687	0.0253691	1.1024e-10	0.197117	0.09236	0.032824	0.265678	20	0.0160914	0.378143	1.21789	1.01622	1.45957	41.6311	0.39404
ENSG00000112249	6	101142659	rs7759463	6	101183819	T	C	0.215278	-0.0290529	0.0128095	0.0233244	0.16184	0.00805954	1.09071e-89	-0.179516	0.0796522	0.0242123	0.246403	20	-0.335634	-0.0233977	0.835675	0.714884	0.976874	403.229	0.351701
ENSG00000085382	6	105241881	rs6922441	6	105216405	C	T	0.415675	-0.0310414	0.0126757	0.0143298	-0.0964788	0.00794012	5.68065e-34	0.321743	0.134025	0.0163673	0.928536	20	0.059054	0.584432	1.37953	1.06083	1.79397	147.642	0.30919
ENSG00000081087	6	108424835	rs76768954	6	108386457	C	T	0.249008	0.0282069	0.0143119	0.0487394	0.328857	0.00988597	1.23902e-242	0.0857726	0.0435965	0.0491348	0.552798	17	0.00032346	0.171222	1.08956	1.00032	1.18675	1106.56	0.462853
ENSG00000080546	6	109361831	rs1424479	6	109355790	T	G	0.0406746	0.0952154	0.0176599	6.98313e-08	0.599575	0.0113848	0	0.158805	0.029608	8.15878e-08	0.564955	7	0.100773	0.216837	1.17211	1.10603	1.24214	2773.55	7.2474e-05
ENSG00000135587	6	109763544	rs7372	6	109688114	G	A	0.350198	-0.028833	0.0131173	0.0279434	0.444296	0.00842376	0	-0.0648959	0.0295494	0.0280788	0.628956	20	-0.122813	-0.00697908	0.937165	0.884429	0.993045	2781.84	0.367752
ENSG00000155085	6	109913239	rs7757895	6	109886005	C	T	0.343254	0.0467101	0.0152867	0.00224616	0.354693	0.00985732	1.55996e-283	0.131692	0.0432535	0.00232954	0.971111	20	0.0469151	0.216469	1.14076	1.04803	1.24168	1294.75	0.120131
ENSG00000010810	6	112088095	rs9374285	6	112075061	T	C	0.614087	-0.0261386	0.0127337	0.0401005	-0.0891909	0.00801615	9.33293e-29	0.293063	0.145178	0.0435242	0.0821293	20	0.00851412	0.577612	1.34053	1.00855	1.78178	123.797	0.445454
ENSG00000188820	6	116783733	rs117361304	6	116783619	G	T	0.0634921	-0.0456507	0.019504	0.019254	-1.03711	0.0131624	0	0.0440171	0.0188144	0.019307	0.556439	14	0.00714088	0.0808933	1.045	1.00717	1.08426	6208.4	0.326901
ENSG00000198945	6	130398719	rs6569648	6	130349119	C	T	0.0525794	-0.0460355	0.0154409	0.00286926	0.749035	0.00854275	0	-0.0614597	0.0206263	0.00288551	0.153085	18	-0.101887	-0.0210322	0.940391	0.903131	0.979187	7687.92	0.136991
ENSG00000228495	6	132471784	rs1807982	6	132457709	A	G	0.233135	0.0443342	0.0138472	0.00136628	-0.14135	0.0176568	1.1908e-15	-0.313649	0.105508	0.00295154	0.19819	15	-0.520445	-0.106853	0.730775	0.594256	0.898657	64.0867	0.137016
ENSG00000118514	6	135254894	rs12526055	6	135325918	T	C	0.535714	-0.0334015	0.0127496	0.00879812	-0.364236	0.00777702	0	0.0917029	0.0350584	0.00890399	0.417706	20	0.0229884	0.160417	1.09604	1.02325	1.174	2193.51	0.235652
ENSG00000112339	6	135352855	rs12526055	6	135325918	T	C	0.535714	-0.0334015	0.0127496	0.00879812	-0.207638	0.00786642	1.54323e-153	0.160864	0.0617047	0.00913398	0.517387	20	0.0399228	0.281805	1.17453	1.04073	1.32552	696.722	0.238637
ENSG00000009844	6	142505226	rs76692393	6	142515444	A	T	0.106151	-0.0487069	0.0207343	0.0188191	0.420137	0.0167157	2.10377e-139	-0.115931	0.0495664	0.0193404	0.768319	13	-0.213081	-0.0187809	0.890537	0.808091	0.981394	631.732	0.326901
ENSG00000010818	6	143169471	rs7758819	6	143257761	T	C	0.0763889	0.0335527	0.015944	0.0353427	0.0865917	0.00998336	4.18667e-18	0.387482	0.18947	0.0408472	0.484849	5	0.0161208	0.758843	1.47327	1.01625	2.1358	75.2314	0.439521
ENSG00000189007	6	143759968	rs161067	6	143794041	G	A	0.316468	-0.0301899	0.0131796	0.0219832	0.253401	0.0118451	1.55911e-101	-0.119139	0.0523082	0.0227484	0.213558	20	-0.221663	-0.0166149	0.887684	0.801185	0.983522	457.656	0.34318
ENSG00000118495	6	144323586	rs77853621	6	144357876	G	T	0.0178571	-0.0589204	0.0241395	0.0146538	-0.619171	0.0135235	0	0.0951601	0.0390421	0.0147946	0.815289	18	0.0186376	0.171683	1.09983	1.01881	1.1873	2096.25	0.29965
ENSG00000111962	6	149233295	rs6933975	6	149086192	C	T	0.248016	-0.0372933	0.013341	0.00518382	0.215829	0.00830113	4.95195e-149	-0.172791	0.0621689	0.00544641	0.122799	19	-0.294642	-0.05094	0.841313	0.744798	0.950336	675.998	0.186499
ENSG00000029639	6	155607135	rs721101	6	155632844	C	T	0.137897	-0.0329338	0.0159262	0.0386492	-0.187039	0.00926557	1.28922e-90	0.17608	0.0855949	0.0396732	0.846728	19	0.008314	0.343846	1.19253	1.00835	1.41036	407.493	0.434869
ENSG00000146453	6	160231518	rs57567664	6	160067434	G	A	0.0892857	-0.0718986	0.0298431	0.0159867	0.14654	0.0173428	2.923e-17	-0.490643	0.211769	0.0205102	0.132711	5	-0.90571	-0.0755758	0.612233	0.404255	0.927209	71.396	0.331256
ENSG00000197081	6	160462335	rs9365118	6	160393860	T	C	0.0297619	0.068342	0.0231512	0.00315733	0.128433	0.0142811	2.40131e-19	0.532122	0.189722	0.00503556	0.603831	4	0.160267	0.903977	1.70254	1.17382	2.4694	80.8779	0.179476
ENSG00000146477	6	160822657	rs3088442	6	160872652	A	G	0.46131	0.0620691	0.0134764	4.10979e-06	0.0596279	0.00925353	1.1652e-10	1.04094	0.277805	0.000178945	0.185437	16	0.496442	1.58544	2.83188	1.64287	4.88143	41.5226	0.0287473
ENSG00000112592	6	170872674	rs59018417	6	170820627	A	C	0.014881	0.117305	0.0462162	0.0111429	0.246794	0.018955	9.417e-39	0.475315	0.190791	0.0127283	0.194505	4	0.101365	0.849265	1.60852	1.10668	2.33793	169.52	0.277359
ENSG00000240859	7	152531	rs73040761	7	191314	T	C	0.231151	-0.0681896	0.0324037	0.035346	-0.638511	0.0334891	4.82101e-81	0.106795	0.0510571	0.0364676	0.353943	20	0.00672308	0.206867	1.11271	1.00675	1.22982	363.521	0.416249
ENSG00000261795	7	163368	rs73040761	7	191314	T	C	0.231151	-0.0681896	0.0324037	0.035346	0.373381	0.0263363	1.26451e-45	-0.182628	0.0877354	0.0373817	0.288571	20	-0.354589	-0.0106666	0.833078	0.701461	0.98939	200.999	0.421899
ENSG00000198517	7	1576514	rs12673103	7	1553788	A	G	0.662698	-0.0261317	0.0128	0.0411974	-0.122824	0.0103688	2.26788e-32	0.212757	0.10575	0.0442328	0.833523	17	0.005487	0.420027	1.23708	1.0055	1.522	140.317	0.446198
ENSG00000106003	7	2560487	rs12700026	7	2562612	C	A	0.0277778	-0.0769721	0.0227846	0.000729508	-0.395972	0.0160366	1.30995e-134	0.194388	0.0580771	0.000816707	0.0808145	13	0.0805569	0.308219	1.21457	1.08389	1.361	609.683	0.0656084
ENSG00000106012	7	2626500	rs12700026	7	2562612	C	A	0.0277778	-0.0769721	0.0227846	0.000729508	-0.248868	0.0161741	2.0072e-53	0.309289	0.0937337	0.000968027	0.0910456	13	0.125571	0.493007	1.36246	1.1338	1.63723	236.754	0.0723672
ENSG00000146535	7	2825852	rs1182172	7	2878103	A	G	0.193452	0.0480453	0.0131025	0.000245527	0.271017	0.00861524	3.28358e-217	0.177278	0.0486731	0.000270297	0.451499	20	0.0818787	0.272677	1.19396	1.08532	1.31348	989.597	0.0353679
ENSG00000189043	7	10975730	rs6953367	7	10957253	T	C	0.423611	0.033942	0.0126131	0.00712361	0.05405	0.0079977	1.3972e-11	0.627974	0.251179	0.0124157	0.0946709	16	0.135663	1.12028	1.87381	1.1453	3.06573	45.6732	0.275621
ENSG00000106524	7	16662421	rs11540037	7	16655387	T	C	0.217262	0.0374196	0.0161675	0.0206405	-0.166276	0.0100913	5.35059e-61	-0.225045	0.0981874	0.021906	0.907809	8	-0.417492	-0.0325977	0.79848	0.658697	0.967928	271.497	0.337316
ENSG00000196683	7	22857360	rs17147344	7	22880856	A	C	0.179563	-0.028199	0.0136995	0.0395521	-0.369476	0.00875599	0	0.0763217	0.0371223	0.0397872	0.901293	20	0.00356199	0.149081	1.07931	1.00357	1.16077	1780.58	0.434869
ENSG00000122547	7	36266955	rs61003864	7	36189798	C	T	0.175595	-0.0438103	0.0155046	0.00471878	-0.237463	0.00980969	1.87747e-129	0.184493	0.065736	0.0050071	0.688454	19	0.0556504	0.313336	1.20261	1.05723	1.36798	585.978	0.179476
ENSG00000225992	7	38362189	rs77864487	7	38373587	G	A	0.0386905	0.03797	0.0155065	0.0143394	-0.403697	0.0296091	2.50728e-42	-0.0940557	0.0390258	0.0159486	0.968901	8	-0.170546	-0.0175651	0.910232	0.843204	0.982588	185.892	0.307034
ENSG00000175600	7	40537468	rs29888	7	40963295	G	A	0.0763889	0.0487546	0.0205085	0.0174401	0.114143	0.0176517	1.0037e-10	0.427136	0.191431	0.0256627	0.725174	8	0.0519312	0.802341	1.53286	1.0533	2.23076	41.8144	0.35598
ENSG00000106628	7	44159121	rs2239614	7	44143124	C	T	0.508929	0.0275626	0.0136179	0.0429705	0.108653	0.0127866	1.9388e-17	0.253676	0.128841	0.0489628	0.314308	15	0.00114764	0.506204	1.28875	1.00115	1.65898	72.206	0.462853
ENSG00000146674	7	45956711	rs2471552	7	45977173	C	T	0.21131	-0.053331	0.0133805	6.72729e-05	-0.296446	0.00917318	4.08907e-229	0.179901	0.0454784	7.62939e-05	0.0971211	8	0.0907633	0.269039	1.1971	1.09501	1.30871	1044.36	0.0160016
ENSG00000237471	7	46014523	rs2453849	7	45974665	A	G	0.21131	-0.0545699	0.0133901	4.59367e-05	-0.349855	0.0225565	2.95964e-54	0.155979	0.0395724	8.09408e-05	0.256995	9	0.0784171	0.233541	1.1688	1.08157	1.26306	240.565	0.0165174
ENSG00000229628	7	46035500	rs2471552	7	45977173	C	T	0.21131	-0.053331	0.0133805	6.72729e-05	-0.406856	0.0223884	8.50701e-74	0.131081	0.0336693	9.8936e-05	0.192212	8	0.0650892	0.197073	1.14006	1.06725	1.21783	330.244	0.0191543
ENSG00000154978	7	55572215	rs73141740	7	55636623	T	C	0.287698	-0.0375115	0.0169525	0.0269153	-0.254648	0.0133955	1.40951e-80	0.147307	0.0670216	0.0279561	0.505511	20	0.0159447	0.278669	1.15871	1.01607	1.32137	361.379	0.367059
ENSG00000197008	7	64274410	rs10949946	7	64291976	A	G	0.382937	0.0391506	0.0127914	0.00220831	-0.306114	0.00788951	0	-0.127895	0.0419161	0.00227915	0.361535	20	-0.210051	-0.0457394	0.879946	0.810543	0.955291	1505.45	0.118681
ENSG00000225648	7	72303956	rs4717688	7	72280682	T	C	0.239087	-0.0384351	0.0172938	0.0262506	-0.201196	0.0244508	1.8941e-16	0.191033	0.0890349	0.0319052	0.0578195	17	0.0165246	0.365541	1.2105	1.01666	1.44129	67.71	0.388549
ENSG00000174353	7	72458336	rs11770776	7	71968541	C	G	0.152778	0.0371884	0.0173462	0.0320413	0.331995	0.0226053	7.85588e-49	0.112015	0.0528022	0.0338873	0.222692	17	0.00852269	0.215507	1.11853	1.00856	1.24049	215.696	0.402306
ENSG00000205578	7	72711996	rs10231271	7	72364533	G	A	0.541667	-0.0286783	0.0127867	0.0249086	-0.534683	0.0199424	2.38585e-158	0.0536361	0.0239981	0.0254163	0.14282	20	0.00659982	0.100672	1.0551	1.00662	1.10591	718.849	0.35571
ENSG00000106635	7	72961509	rs7786376	7	73042614	G	A	0.116071	-0.0386407	0.015353	0.0118421	-0.0983506	0.00918255	9.07725e-27	0.392887	0.160357	0.0142823	0.128532	11	0.0785873	0.707187	1.48125	1.08176	2.02828	114.717	0.294674
ENSG00000005486	7	75495082	rs59882870	7	75638421	A	G	0.255952	0.0286837	0.0136719	0.0359046	0.295034	0.0151592	2.28808e-84	0.0972216	0.0466085	0.0369859	0.716726	20	0.00586894	0.188574	1.1021	1.00589	1.20753	378.784	0.419628
ENSG00000127948	7	75572345	rs28446604	7	75662518	T	C	0.257937	0.0294031	0.0136257	0.0309343	0.403317	0.0100179	0	0.0729033	0.0338326	0.0311758	0.4387	20	0.0065914	0.139215	1.07563	1.00661	1.14937	1620.84	0.38478
ENSG00000189077	7	75620066	rs59882870	7	75638421	A	G	0.255952	0.0286837	0.0136719	0.0359046	0.176448	0.0102749	4.24445e-66	0.162562	0.0780601	0.037295	0.33271	20	0.0095642	0.31556	1.17652	1.00961	1.37103	294.902	0.421866
ENSG00000188372	7	76049111	rs4727187	7	76132473	A	C	0.44246	0.0297934	0.0126495	0.0185076	-0.269946	0.00858581	5.58975e-217	-0.110368	0.0469907	0.018838	0.21546	20	-0.20247	-0.0182662	0.895505	0.816711	0.9819	988.533	0.325483
ENSG00000146707	7	76247940	rs1754183	7	76230279	G	A	0.197421	-0.0320318	0.0142159	0.0242443	0.727698	0.00792087	0	-0.044018	0.0195413	0.0242869	0.250848	20	-0.0823189	-0.00571705	0.956937	0.920978	0.994299	8440.27	0.351701
ENSG00000243566	7	76394042	rs4727187	7	76132473	A	C	0.44246	0.0297934	0.0126495	0.0185076	-0.402374	0.00839546	0	-0.0740441	0.0314751	0.0186495	0.198327	20	-0.135735	-0.0123529	0.928631	0.873074	0.987723	2297.05	0.325483
ENSG00000127947	7	77217990	rs12537271	7	77300726	T	C	0.137897	-0.0307489	0.0136693	0.0244816	-0.393427	0.00825264	0	0.0781566	0.0347829	0.0246409	0.76984	20	0.00998212	0.146331	1.08129	1.01003	1.15758	2272.7	0.352527
ENSG00000001630	7	91756865	rs6953816	7	91769218	C	A	0.189484	0.0367766	0.0130874	0.00495302	-0.376095	0.0139598	7.21383e-160	-0.0977855	0.0349869	0.00519134	0.153437	20	-0.16636	-0.0292112	0.906843	0.846742	0.971211	725.833	0.181469
ENSG00000001631	7	91851881	rs62465419	7	91701868	T	G	0.0327381	-0.0359458	0.0171647	0.0362452	0.184966	0.0122601	1.97809e-51	-0.194337	0.093689	0.0380531	0.0689713	6	-0.377967	-0.0107066	0.82338	0.685253	0.989351	227.612	0.426607
ENSG00000205356	7	97862749	rs11768214	7	97891512	G	A	0.44246	0.0471141	0.0131327	0.000333834	0.453397	0.00867746	0	0.103914	0.0290333	0.000344761	0.726684	20	0.0470087	0.160819	1.10951	1.04813	1.17447	2730.06	0.0409939
ENSG00000106236	7	98252894	rs6465693	7	98266838	A	G	0.117063	0.0539519	0.0239043	0.0240082	0.128515	0.0181518	1.4415e-12	0.419811	0.195227	0.0315256	0.062427	9	0.0371661	0.802456	1.52167	1.03787	2.23101	50.1266	0.386049
ENSG00000168090	7	99688200	rs1130958	7	99690747	C	T	0.0396825	0.101048	0.0319923	0.00158573	-0.838186	0.0183732	0	-0.120556	0.0382599	0.00162731	0.202211	20	-0.195545	-0.0455666	0.886427	0.822386	0.955456	2081.19	0.0994899
ENSG00000166508	7	99694957	rs41280962	7	99700274	G	C	0.0396825	0.10105	0.0319924	0.00158544	0.571103	0.0187943	8.15857e-203	0.176938	0.0563204	0.00168006	0.27721	20	0.06655	0.287326	1.19356	1.06881	1.33286	923.372	0.10189
ENSG00000214309	7	99725217	rs117461151	7	99735364	T	C	0.0367063	0.102137	0.0320295	0.00142847	0.582388	0.0188926	1.16425e-208	0.175376	0.0552903	0.00151437	0.138449	20	0.067007	0.283745	1.19169	1.0693	1.32809	950.258	0.0941185
ENSG00000085514	7	99981436	rs60458236	7	99719480	C	T	0.304563	-0.0279695	0.0139119	0.0443823	-0.0958165	0.0105221	8.53183e-20	0.291907	0.14869	0.0496235	0.336554	20	0.0004746	0.583339	1.33898	1.00047	1.79201	82.9231	0.464003
ENSG00000077454	7	100176815	rs146873825	7	99905458	A	G	0.0277778	-0.052988	0.0228079	0.0201665	-0.343915	0.018628	4.16044e-76	0.154073	0.0668415	0.0211637	0.374236	10	0.0230637	0.285082	1.16658	1.02333	1.32987	340.855	0.334652
ENSG00000260336	7	100739288	rs10239107	7	100722818	G	A	0.030754	0.0672775	0.0241167	0.00527631	-0.4111	0.0336097	2.10749e-34	-0.163652	0.0601702	0.00653167	0.622148	3	-0.281586	-0.0457184	0.849037	0.754586	0.955311	149.612	0.20809
ENSG00000128563	7	102035721	rs62482952	7	102075632	T	C	0.339286	0.0271848	0.0133175	0.0412221	0.264504	0.0095771	6.69066e-168	0.102776	0.0504862	0.0417773	0.270993	20	0.00382305	0.201729	1.10824	1.00383	1.22352	762.775	0.439521
ENSG00000205238	7	102197217	rs112613078	7	102433678	G	A	0.0724206	-0.0322839	0.0160968	0.0448973	-0.415427	0.0259726	1.38899e-57	0.0777127	0.0390511	0.046588	0.337041	5	0.00117254	0.154253	1.08081	1.00117	1.16679	255.834	0.455357
ENSG00000168255	7	102205628	rs112613078	7	102433678	G	A	0.0724206	-0.0322839	0.0160968	0.0448973	-0.363298	0.02228	8.94636e-60	0.0888635	0.0446413	0.0465239	0.842352	8	0.00136655	0.17636	1.09293	1.00137	1.19287	265.886	0.455285
ENSG00000161048	7	102765115	rs116288349	7	102870016	A	C	0.0535714	-0.0419836	0.0177199	0.0178221	-0.105861	0.0130838	5.9177e-16	0.396591	0.174417	0.0229776	0.839781	20	0.0547337	0.738448	1.48675	1.05626	2.09269	65.4642	0.34428
ENSG00000105821	7	102969120	rs5010476	7	102853243	T	C	0.338294	-0.0320067	0.0157054	0.0415547	0.0860192	0.0105287	3.08391e-16	-0.372088	0.188175	0.0480017	0.44162	20	-0.740911	-0.003265	0.689294	0.476679	0.99674	66.7485	0.460692
ENSG00000181016	7	112126012	rs2708606	7	112110596	A	G	0.191468	0.0399161	0.0140088	0.00438077	0.371416	0.00988613	1.4523284792536e-308	0.10747	0.0378256	0.00449442	0.237507	16	0.0333318	0.181608	1.11346	1.03389	1.19914	1411.46	0.168873
ENSG00000164603	7	112519586	rs10500013	7	112595762	C	T	0.0238095	-0.0915272	0.0383152	0.0169036	-0.203417	0.0192138	3.4239e-26	0.449949	0.193093	0.0197948	0.0643671	4	0.0714867	0.828411	1.56823	1.0741	2.28968	112.085	0.327853
ENSG00000128534	7	117828482	rs9656260	7	117839201	C	T	0.31746	0.0401266	0.0152533	0.00852158	0.395631	0.00906039	0	0.101424	0.0386243	0.00864146	0.463328	18	0.0257204	0.177128	1.10675	1.02605	1.19378	1906.72	0.233362
ENSG00000226380	7	130581910	rs24168	7	130561285	A	G	0.399802	0.0304128	0.0132391	0.0216078	-0.131444	0.00956906	6.14568e-43	-0.231374	0.102119	0.0234679	0.874633	20	-0.431527	-0.0312208	0.793443	0.649516	0.969262	188.687	0.347099
ENSG00000231721	7	130710727	rs205774	7	130641577	G	A	0.276786	-0.028851	0.0127499	0.0236456	0.416358	0.0183311	3.31784e-114	-0.0692938	0.0307741	0.0243416	0.226289	14	-0.129611	-0.00897656	0.933053	0.878437	0.991064	515.89	0.352091
ENSG00000090266	7	140406583	rs2968550	7	140401122	G	A	0.108135	-0.0398927	0.017485	0.0225165	-0.450437	0.0107747	0	0.0885645	0.0388756	0.0227177	0.520885	20	0.0123683	0.164761	1.0926	1.01245	1.17911	1747.66	0.343061
ENSG00000213214	7	143937203	rs11766148	7	143693340	A	G	0.126984	0.0362339	0.0170961	0.0340541	-0.403091	0.0176998	8.33934e-115	-0.0898902	0.0425958	0.034832	0.641868	7	-0.173378	-0.00640243	0.914032	0.84082	0.993618	518.644	0.406942
ENSG00000170356	7	143948594	rs11766148	7	143693340	A	G	0.126984	0.0362339	0.0170961	0.0340541	-0.481105	0.0246538	8.28375e-85	-0.075314	0.0357441	0.0351146	0.803279	7	-0.145372	-0.00525556	0.927452	0.8647	0.994758	380.813	0.409156
ENSG00000242258	7	150137985	rs12536327	7	150125056	T	C	0.373016	0.0260313	0.012895	0.0435181	-0.194815	0.0197677	6.5087e-23	-0.133621	0.0675654	0.0479682	0.655407	18	-0.266049	-0.00119282	0.874922	0.766401	0.998808	97.1253	0.460692
ENSG00000181652	7	150715441	rs2566514	7	150704250	G	C	0.390873	-0.0317907	0.0134031	0.017697	-0.0611223	0.0089045	6.68651e-12	0.520117	0.232006	0.0249726	0.0978949	13	0.0653852	0.974849	1.68222	1.06757	2.65077	47.1173	0.353763
ENSG00000213199	7	150747611	rs35003472	7	150727754	T	C	0.344246	-0.0375585	0.0150698	0.012692	0.211767	0.0200101	3.57332e-26	-0.177357	0.0731088	0.0152689	0.240262	20	-0.32065	-0.0340638	0.837481	0.725677	0.96651	112	0.303037
ENSG00000225666	7	156465451	rs1990256	7	156471964	C	T	0.610119	0.044424	0.012851	0.00054655	-0.234166	0.021355	5.60518e-28	-0.189711	0.0575423	0.000977571	0.146927	14	-0.302494	-0.0769281	0.827198	0.738973	0.925956	120.24	0.0727207
ENSG00000246089	8	6262867	rs2920603	8	6254139	T	G	0.28869	-0.0390623	0.0169392	0.0211086	0.630243	0.0224145	5.95288e-174	-0.0619797	0.0269675	0.021544	0.502318	20	-0.114836	-0.0091234	0.939902	0.891512	0.990918	790.602	0.33609
ENSG00000171044	8	10906215	rs2736371	8	11105529	A	G	0.414683	0.0270548	0.0126857	0.0329496	-0.0856636	0.00814773	7.46245e-26	-0.315826	0.151103	0.0366059	0.977313	17	-0.611988	-0.0196641	0.729186	0.542272	0.980528	110.54	0.417197
ENSG00000255518	8	11414645	rs7830445	8	11302061	A	G	0.300595	0.026024	0.0129049	0.0437371	0.261616	0.0207047	1.34371e-36	0.099474	0.0499519	0.0464373	0.187104	20	0.00156828	0.19738	1.10459	1.00157	1.21821	159.658	0.455285
ENSG00000255046	8	11657757	rs74968483	8	11666770	C	T	0.0119048	-0.0571067	0.0225098	0.0111818	0.670356	0.0268501	1.41013e-137	-0.0851887	0.0337518	0.0116037	0.905602	6	-0.151342	-0.0190352	0.918339	0.859553	0.981145	623.332	0.269995
ENSG00000129422	8	17579865	rs416546	8	17567000	T	C	0.272817	-0.0305837	0.0147577	0.0382287	0.469263	0.00938041	0	-0.0651739	0.0314757	0.0383949	0.243349	20	-0.126866	-0.00348153	0.936905	0.880851	0.996525	2502.59	0.428143
ENSG00000168546	8	21608892	rs7461577	8	21764007	C	T	0.238095	0.0387821	0.0129399	0.00272565	-0.427586	0.00766868	0	-0.0907001	0.0303064	0.00276455	0.0559824	20	-0.150101	-0.0312996	0.913292	0.860621	0.969185	3108.89	0.133806
ENSG00000147443	8	21768877	rs7461577	8	21764007	C	T	0.238095	0.0387821	0.0129399	0.00272565	-0.388982	0.00773327	0	-0.0997015	0.0333251	0.00277349	0.142282	20	-0.165019	-0.0343843	0.905108	0.847878	0.9662	2530.07	0.13381
ENSG00000130227	8	21820638	rs11135789	8	21878607	C	T	0.15377	0.0368145	0.0133621	0.00586665	-0.122902	0.00835284	5.2571e-49	-0.299543	0.110611	0.00676744	0.255808	20	-0.516341	-0.0827454	0.741157	0.5967	0.920585	216.496	0.211938
ENSG00000104679	8	23140712	rs7837473	8	23136130	G	A	0.133929	-0.0448535	0.014895	0.00260124	0.105571	0.00997384	3.50533e-26	-0.424865	0.146688	0.00377494	0.538344	5	-0.712373	-0.137357	0.653858	0.490479	0.871659	112.038	0.155328
ENSG00000197217	8	23279252	rs12549539	8	23291244	A	G	0.327381	0.0405308	0.0142146	0.00435341	0.322808	0.00941578	1.37314e-257	0.125557	0.0441863	0.00448963	0.175232	20	0.0389519	0.212162	1.13378	1.03972	1.23635	1175.37	0.168873
ENSG00000228451	8	26238622	rs60255975	8	26180408	G	C	0.0297619	-0.049622	0.0173172	0.0041638	0.662253	0.0284914	1.63589e-119	-0.0749291	0.0263469	0.00445586	0.831452	5	-0.126569	-0.0232892	0.927809	0.881113	0.97698	540.282	0.168873
ENSG00000254362	8	26299059	rs892422	8	26297842	A	G	0.154762	-0.0325176	0.0135597	0.0164805	-0.259027	0.0235578	4.02131e-28	0.125537	0.0535792	0.019128	0.598256	11	0.0205218	0.230552	1.13376	1.02073	1.2593	120.898	0.326901
ENSG00000104765	8	26301783	rs28595197	8	26298562	T	C	0.139881	0.0795601	0.0375403	0.0340628	0.186343	0.0219454	2.0451e-17	0.426956	0.207638	0.0397589	0.152293	9	0.0199855	0.833926	1.53259	1.02019	2.30234	72.1006	0.434869
ENSG00000134014	8	27997931	rs2305452	8	27950535	A	G	0.262897	-0.0291954	0.0132164	0.0271725	0.539155	0.00793547	0	-0.0541503	0.0245261	0.0272539	0.131801	17	-0.102221	-0.00607914	0.94729	0.90283	0.993939	4616.17	0.363249
ENSG00000104671	8	30027484	rs4601276	8	30022137	T	G	0.0496032	0.106149	0.04635	0.0220115	0.619928	0.0455582	3.61895e-42	0.171228	0.0758182	0.0239208	0.0766022	9	0.0226243	0.319832	1.18676	1.02288	1.3769	185.161	0.350574
ENSG00000172728	8	33279641	rs2732275	8	33348104	G	A	0.443452	0.032544	0.0129692	0.0120962	0.703134	0.00706259	0	0.0462842	0.0184507	0.0121234	0.569306	20	0.0101208	0.0824476	1.04737	1.01017	1.08594	9911.7	0.274887
ENSG00000198042	8	33350523	rs8685	8	33358270	G	A	0.514881	0.0299337	0.0127725	0.0190985	0.181647	0.00792442	2.77842e-116	0.164791	0.0706816	0.0197296	0.474661	20	0.0262551	0.303327	1.17915	1.0266	1.35436	525.438	0.327853
ENSG00000129696	8	33351011	rs2676383	8	33317002	T	A	0.435516	0.0330825	0.0131154	0.0116547	-0.140742	0.0217942	1.0624e-10	-0.235057	0.100044	0.0187965	0.18576	14	-0.431143	-0.0389708	0.790526	0.649766	0.961779	41.7028	0.325483
ENSG00000133874	8	33414958	rs79865129	8	33442838	G	A	0.115079	-0.0796521	0.0337821	0.0183827	-0.446876	0.0228907	7.11104e-85	0.178242	0.0761455	0.019242	0.496922	20	0.0289968	0.327487	1.19511	1.02942	1.38748	381.115	0.326901
ENSG00000168615	8	38908525	rs7840746	8	38837534	A	G	0.0515873	0.0390028	0.0159898	0.0147184	0.149165	0.00943846	2.91985e-56	0.261473	0.108464	0.0159226	0.0963141	7	0.0488836	0.474062	1.29884	1.0501	1.60651	249.765	0.307034
ENSG00000167904	8	56647474	rs6474019	8	56672303	T	C	0.0992063	0.0504197	0.0154889	0.00113308	-0.151418	0.0106378	5.63626e-46	-0.332983	0.104933	0.00150722	0.363026	20	-0.538652	-0.127314	0.716782	0.583535	0.880457	202.606	0.0941185
ENSG00000137574	8	56711854	rs7464499	8	56676535	C	G	0.0109127	0.0592815	0.0178801	0.000914745	-0.528189	0.0119086	0	-0.112235	0.0339461	0.000945446	0.44856	20	-0.178769	-0.0457006	0.893834	0.836299	0.955328	1967.24	0.0721069
ENSG00000170791	8	57127801	rs6474051	8	57125270	T	C	0.0654762	0.0381424	0.0146955	0.00944474	-0.184496	0.00999792	4.89645e-76	-0.206739	0.0804363	0.0101635	0.905321	5	-0.364394	-0.0490839	0.813232	0.694617	0.952101	340.529	0.250782
ENSG00000198363	8	62520135	rs7014115	8	62649567	G	T	0.106151	0.0551169	0.0223984	0.0138644	0.468158	0.0131401	5.12772e-278	0.117731	0.0479576	0.0140923	0.911326	20	0.0237341	0.211728	1.12494	1.02402	1.23581	1269.37	0.294339
ENSG00000185728	8	64103229	rs7017562	8	64175348	G	A	0.289683	-0.0470735	0.0219994	0.0323735	-0.239859	0.0150834	6.1178e-57	0.196255	0.0925446	0.0339512	0.661037	20	0.0148676	0.377642	1.21684	1.01498	1.45884	252.879	0.402431
ENSG00000066855	8	66620232	rs10504389	8	66556187	T	C	0.0426587	-0.0389298	0.0188839	0.0392518	0.657497	0.0107522	0	-0.0592091	0.0287372	0.0393638	0.821152	20	-0.115534	-0.00288419	0.94251	0.89089	0.99712	3739.32	0.434036
ENSG00000221947	8	71642103	rs1493202	8	71905587	T	G	0.631944	-0.027779	0.0124946	0.0261969	-0.110583	0.00885617	8.83497e-36	0.251204	0.114765	0.0286074	0.512026	8	0.0262646	0.476143	1.28557	1.02661	1.60985	155.914	0.371454
ENSG00000185015	8	86164559	rs10107686	8	86239710	G	C	0.421627	0.0255189	0.0129277	0.0483849	0.153358	0.0079457	5.28842e-83	0.1664	0.0847371	0.0495618	0.272672	17	0.000315284	0.332485	1.18105	1.00032	1.39443	372.519	0.463959
ENSG00000164823	8	90927101	rs2234744	8	90970935	A	G	0.46627	-0.0301585	0.0129968	0.0203166	0.286691	0.00867351	1.38079e-239	-0.105195	0.0454455	0.0206261	0.0577056	20	-0.194268	-0.0161218	0.900149	0.823437	0.984007	1092.54	0.332418
ENSG00000104320	8	90980510	rs2697679	8	90949880	C	A	0.488095	-0.0390817	0.0132333	0.0031442	-0.351901	0.00799144	0	0.111059	0.0376896	0.00321221	0.975921	20	0.0371874	0.184931	1.11746	1.03789	1.20313	1939.06	0.14309
ENSG00000104327	8	91089269	rs6988013	8	91111193	G	T	0.415675	-0.0344555	0.0134086	0.0101801	0.130464	0.00892743	2.29363e-48	-0.2641	0.104353	0.0113793	0.0693318	20	-0.468632	-0.0595681	0.767897	0.625858	0.942171	213.564	0.26808
ENSG00000253394	8	91407631	rs2189258	8	91226940	G	C	0.365079	-0.0281486	0.0137556	0.040723	0.239301	0.0209968	4.32782e-30	-0.117629	0.0584018	0.043996	0.282723	20	-0.232097	-0.00316147	0.889026	0.79287	0.996844	129.892	0.445454
ENSG00000156467	8	97243005	rs3808480	8	97317409	A	G	0.251984	0.0324106	0.0130281	0.0128555	0.101182	0.0083558	9.44105e-34	0.320319	0.131448	0.0148158	0.246519	13	0.0626809	0.577957	1.37757	1.06469	1.78239	146.633	0.29965
ENSG00000264991	8	101720148	rs1473540	8	101756410	A	G	0.248016	0.0364546	0.0133413	0.00628637	-0.150409	0.0246008	9.71642e-10	-0.24237	0.0971555	0.0126078	0.902554	16	-0.432795	-0.0519452	0.784766	0.648694	0.949381	37.3809	0.276941
ENSG00000147679	8	117820222	rs979867	8	117791502	A	G	0.0128968	0.0549587	0.0192096	0.00422299	-0.599118	0.0128485	0	-0.0917328	0.0321235	0.00429513	0.714933	3	-0.154695	-0.0287707	0.912349	0.856677	0.971639	2174.3	0.16504
ENSG00000155792	8	120974554	rs7825920	8	120943344	T	C	0.502976	-0.027136	0.0131879	0.0396251	0.14423	0.00901202	1.19439e-57	-0.188144	0.0921891	0.0412662	0.674733	20	-0.368835	-0.00745336	0.828495	0.69154	0.992574	256.134	0.439521
ENSG00000255325	8	123499904	rs78083241	8	123685521	C	T	0.152778	0.0666382	0.0277579	0.016364	-0.228701	0.0377956	1.4395e-09	-0.291377	0.130575	0.025649	0.555171	4	-0.547304	-0.03545	0.747234	0.578507	0.965171	36.6145	0.35598
ENSG00000156787	8	124109300	rs10481150	8	124165850	T	G	0.230159	0.0254724	0.0127713	0.0460967	0.139853	0.00915652	1.14662e-52	0.182137	0.0920948	0.0479612	0.282747	20	0.00163119	0.362643	1.19978	1.00163	1.43712	233.283	0.460692
ENSG00000214803	8	125232275	rs7837469	8	125290006	A	G	0.474206	-0.0273517	0.0130096	0.0355157	0.185649	0.0222954	8.30569e-17	-0.14733	0.0722754	0.0415048	0.485537	20	-0.28899	-0.00567022	0.863009	0.74902	0.994346	69.3353	0.439521
ENSG00000164983	8	125354582	rs10088435	8	125294929	G	A	0.526786	-0.0368616	0.0133536	0.00577258	0.0856774	0.00831239	6.53777e-25	-0.430237	0.161352	0.0076656	0.812014	20	-0.746487	-0.113987	0.650355	0.474029	0.892269	106.238	0.223041
ENSG00000249859	8	128960139	rs2303490	8	129009010	T	C	0.449405	0.0419708	0.013412	0.00175194	0.326838	0.010063	2.09045e-231	0.128414	0.0412256	0.00183994	0.486842	20	0.0476118	0.209216	1.13702	1.04876	1.23271	1054.9	0.106455
ENSG00000207110	8	129011458	rs16902517	8	129008179	G	T	0.423611	0.0391244	0.0134492	0.00362535	0.34265	0.0214086	1.17528e-57	0.114182	0.0398936	0.00420767	0.656893	20	0.0359905	0.192373	1.12096	1.03665	1.21212	256.168	0.163488
ENSG00000153310	8	130940607	rs16904184	8	130990723	A	G	0.372024	-0.0344201	0.0165352	0.0373775	0.0704077	0.00940701	7.17647e-14	-0.488868	0.243763	0.044909	0.340573	18	-0.966643	-0.0110925	0.61332	0.380358	0.988969	56.0192	0.449119
ENSG00000129292	8	133824335	rs235435	8	133829959	G	T	0.327381	-0.0259067	0.0126257	0.0401782	-0.177554	0.00797443	8.00047e-110	0.145909	0.0714105	0.0410283	0.177452	20	0.00594442	0.285874	1.15709	1.00596	1.33092	495.749	0.439521
ENSG00000042832	8	134013175	rs180208	8	133884020	T	C	0.419643	-0.032633	0.0125149	0.00911969	-0.245036	0.00789284	1.31625e-211	0.133176	0.0512534	0.0093664	0.102819	19	0.0327193	0.233633	1.14245	1.03326	1.26318	963.814	0.240139
ENSG00000104419	8	134281839	rs12679917	8	134288334	A	G	0.554563	-0.0322043	0.012598	0.0105791	0.199221	0.00790158	2.89951e-140	-0.161651	0.0635605	0.0109822	0.0607574	20	-0.28623	-0.0370724	0.850738	0.75109	0.963606	635.686	0.263487
ENSG00000169398	8	141840157	rs10088133	8	142017877	A	G	0.612103	-0.0379923	0.0126765	0.00272596	-0.164576	0.00800196	5.42181e-94	0.230849	0.0778386	0.00301953	0.71555	20	0.0782853	0.383413	1.25967	1.08143	1.46728	423	0.138594
ENSG00000253210	8	142138101	rs7009780	8	142137634	C	T	0.260913	-0.0259123	0.0126982	0.0412876	-0.889702	0.0149186	0	0.0291247	0.0142808	0.0414067	0.813761	13	0.00113433	0.0571151	1.02955	1.00113	1.05878	3556.58	0.439521
ENSG00000234616	8	143751130	rs74941729	8	143745185	G	C	0.0297619	0.0705839	0.02805	0.0118574	-0.18232	0.0218704	7.65871e-17	-0.387142	0.160706	0.0159961	0.155402	16	-0.702126	-0.0721582	0.678995	0.495531	0.930384	69.4953	0.307325
ENSG00000214597	8	145577573	rs7387563	8	145589498	C	G	0.655754	0.0291923	0.0125806	0.020318	0.376099	0.0200324	1.21858e-78	0.0776186	0.0337047	0.0212845	0.273317	15	0.0115574	0.14368	1.08071	1.01162	1.15451	352.483	0.334755
ENSG00000173137	8	145607623	rs4380978	8	145599466	C	G	0.652778	0.0288807	0.0125723	0.0216093	-0.176982	0.0175899	8.166e-24	-0.163184	0.0728649	0.0251207	0.327959	18	-0.305999	-0.0203688	0.849435	0.736387	0.979837	101.235	0.354319
ENSG00000071894	8	145626598	rs6599528	8	145603114	C	A	0.657738	0.0280205	0.0125586	0.0256691	-0.82537	0.0107513	0	-0.033949	0.0152222	0.0257316	0.197748	20	-0.0637845	-0.00411349	0.966621	0.938207	0.995895	5893.53	0.35598
ENSG00000147804	8	145638702	rs6599528	8	145603114	C	A	0.657738	0.0280205	0.0125586	0.0256691	-0.101475	0.00980526	4.22881e-25	-0.276133	0.126605	0.0291785	0.0557438	18	-0.524279	-0.0279872	0.758712	0.591982	0.972401	107.103	0.373457
ENSG00000187954	8	145683012	rs748193	8	145682115	T	C	0.555556	0.0293618	0.0126126	0.0199136	0.100401	0.00794034	1.2014e-36	0.292446	0.127734	0.0220507	0.896361	20	0.0420874	0.542805	1.3397	1.04299	1.72083	159.881	0.338073
ENSG00000160972	8	145715428	rs1480000	8	145702007	C	T	0.553571	0.0337983	0.0125065	0.00688304	-0.450902	0.00754799	0	-0.074957	0.027765	0.00694025	0.804749	20	-0.129376	-0.0205376	0.927783	0.878643	0.979672	3568.63	0.213887
ENSG00000261139	8	145723713	rs10108150	8	145687475	A	G	0.549603	0.0295539	0.0126107	0.0191007	-0.246945	0.0195402	1.30661e-36	-0.119678	0.0519374	0.0212073	0.966217	20	-0.221475	-0.0178807	0.887206	0.801336	0.982278	159.714	0.334755
ENSG00000255182	8	145725914	rs10902782	8	145720870	A	G	0.509921	0.0280285	0.0125779	0.0258547	-0.499979	0.0178553	1.54915e-172	-0.0560594	0.0252364	0.0263259	0.949125	20	-0.105523	-0.00659606	0.945483	0.899854	0.993426	784.096	0.360719
ENSG00000107249	9	4086259	rs1385452	9	4658449	T	G	0.361111	0.0312457	0.0136478	0.0220546	-0.114029	0.00831603	8.60538e-43	-0.274014	0.121343	0.023935	0.591088	6	-0.511846	-0.0361817	0.760321	0.599388	0.964465	188.018	0.350574
ENSG00000155876	9	19050195	rs7855423	9	19098967	A	G	0.125992	0.0424741	0.0142458	0.0028682	-0.0768616	0.00883629	3.366e-18	-0.552605	0.195929	0.00479589	0.579158	20	-0.936626	-0.168584	0.575449	0.391948	0.84486	75.6622	0.177915
ENSG00000147874	9	19078129	rs7027346	9	19059769	C	T	0.201389	0.0544634	0.0137831	7.76694e-05	-0.152675	0.012554	4.98958e-34	-0.356728	0.0949234	0.000171232	0.953765	20	-0.542778	-0.170678	0.699963	0.581132	0.843093	147.901	0.027804
ENSG00000107175	9	35734666	rs1570249	9	35752252	A	G	0.416667	-0.0264044	0.0127112	0.0377781	-0.072643	0.00799294	1.00511e-19	0.363482	0.179494	0.0428639	0.909533	20	0.0116738	0.71529	1.43833	1.01174	2.04478	82.5989	0.442258
ENSG00000070610	9	35743423	rs10814274	9	35734956	T	C	0.41369	-0.0263339	0.0127114	0.0382957	0.44484	0.00760156	0	-0.0591986	0.0285931	0.0384169	0.951592	20	-0.115241	-0.00315612	0.94252	0.891151	0.996849	3424.54	0.428143
ENSG00000107185	9	35753887	rs10814274	9	35734956	T	C	0.41369	-0.0263339	0.0127114	0.0382957	-0.264517	0.00788931	1.85298e-246	0.0995547	0.0481468	0.0386652	0.954713	20	0.00518697	0.193922	1.10468	1.0052	1.214	1124.16	0.4299
ENSG00000231799	9	92065071	rs7872751	9	92079012	G	T	0.28373	0.0299058	0.0143236	0.0368095	-0.162647	0.0223116	3.1042e-13	-0.183869	0.0916065	0.0447319	0.149932	20	-0.363418	-0.00432026	0.832045	0.695296	0.995689	53.1411	0.449119
ENSG00000225460	9	92087379	rs10908928	9	92091857	T	A	0.284722	0.0299631	0.0143171	0.0363655	-0.461612	0.0214817	1.9902e-102	-0.0649097	0.0311622	0.0372545	0.591893	20	-0.125988	-0.00383179	0.937152	0.881626	0.996176	461.761	0.421725
ENSG00000130222	9	92220699	rs870186	9	92271234	G	C	0.414683	-0.027826	0.0126397	0.0277026	-0.112376	0.0118104	1.8171e-21	0.247615	0.115448	0.0319675	0.635479	19	0.0213369	0.473893	1.28097	1.02157	1.60624	90.5353	0.38868
ENSG00000165030	9	94178735	rs968821	9	94187634	C	G	0.364087	0.0293462	0.0142228	0.0390823	0.110107	0.00857414	9.56244e-38	0.266524	0.130829	0.0416307	0.150954	17	0.0100992	0.522949	1.30542	1.01015	1.687	164.911	0.439521
ENSG00000165233	9	95867032	rs2298242	9	95875556	G	A	0.397817	0.0376789	0.0155313	0.0152662	-0.502096	0.0133741	2.0462104292536e-308	-0.0750433	0.0309975	0.0154801	0.768586	20	-0.135798	-0.0142882	0.927703	0.873019	0.985813	1409.43	0.304774
ENSG00000185920	9	98242300	rs59925771	9	98210941	T	G	0.121032	0.0588696	0.0200391	0.00330613	0.488162	0.0138269	4.90393e-273	0.120594	0.041192	0.00341568	0.538438	20	0.0398577	0.20133	1.12817	1.04066	1.22303	1246.46	0.147119
ENSG00000130958	9	99114490	rs71499944	9	99142885	A	G	0.0119048	0.0898806	0.0369484	0.014991	-0.412889	0.0198902	1.02942e-95	-0.217687	0.0900999	0.0156893	0.430223	11	-0.394283	-0.0410912	0.804377	0.674163	0.959742	430.912	0.306896
ENSG00000136824	9	106880119	rs7862176	9	106957361	G	T	0.155754	0.0341857	0.0133609	0.0105082	0.169655	0.00898949	1.91628e-79	0.201501	0.0794737	0.0112305	0.674457	18	0.0457325	0.357269	1.22324	1.04679	1.42942	356.175	0.266623
ENSG00000136813	9	114184998	rs76919510	9	114161623	T	C	0.0644841	-0.099288	0.0394714	0.0118883	0.498072	0.0207052	7.32927e-128	-0.199345	0.0796805	0.0123564	0.537882	19	-0.355519	-0.0431712	0.819267	0.70081	0.957747	578.663	0.275621
ENSG00000165181	9	114502870	rs7847956	9	114435288	G	A	0.434524	-0.0317536	0.0137973	0.0213668	0.167461	0.00906919	3.96487e-76	-0.189618	0.0830287	0.0223853	0.523779	20	-0.352354	-0.0268817	0.827275	0.703031	0.973476	340.95	0.341161
ENSG00000231528	9	115878780	rs74650314	9	115888865	A	G	0.1875	-0.0417192	0.0204458	0.0413028	0.357038	0.0168116	4.29282e-100	-0.116848	0.0575288	0.0422424	0.336719	8	-0.229604	-0.00409155	0.88972	0.794848	0.995917	451.036	0.44054
ENSG00000160404	9	130495703	rs72752823	9	130497180	G	A	0.103175	0.0475356	0.0178935	0.00789387	-0.0963704	0.0112611	1.1504e-17	-0.493259	0.194415	0.0111759	0.315227	12	-0.874312	-0.112206	0.610633	0.417149	0.89386	73.2362	0.266623
ENSG00000148335	9	132384686	rs918165	9	132377900	T	C	0.498016	-0.0410677	0.0126637	0.00118296	0.123006	0.00992704	2.92368e-35	-0.333868	0.106419	0.00170523	0.724792	16	-0.542449	-0.125287	0.716148	0.581323	0.882244	153.537	0.102656
ENSG00000148331	9	132401807	rs10819550	9	132385543	C	T	0.496032	-0.0381452	0.0126687	0.00260405	-0.0870948	0.00880404	4.48229e-23	0.437973	0.152047	0.00397032	0.551569	12	0.139961	0.735985	1.54956	1.15023	2.08754	97.8634	0.157778
ENSG00000136816	9	132569496	rs1831105	9	132588281	G	A	0.199405	0.0355359	0.0147257	0.0158132	-0.46234	0.00913741	0	-0.0768609	0.0318866	0.0159329	0.757643	20	-0.139359	-0.0143632	0.926019	0.869916	0.985739	2560.22	0.307034
ENSG00000136827	9	132580818	rs7025992	9	132557210	C	T	0.225198	0.0349	0.0138394	0.0116762	-0.314521	0.00835546	0	-0.110962	0.0441001	0.0118646	0.45347	20	-0.197398	-0.0245258	0.894973	0.820864	0.975773	1416.96	0.272705
ENSG00000136819	9	132593855	rs7034673	9	132588736	T	A	0.214286	0.0336922	0.014626	0.0212466	-0.764279	0.00822457	0	-0.0440836	0.0191429	0.0212859	0.656844	20	-0.0816037	-0.00656352	0.956874	0.921637	0.993458	8635.3	0.334755
ENSG00000123454	9	136512974	rs2519131	9	136543776	G	C	0.434524	0.0371239	0.0138079	0.00717513	-0.164557	0.0110797	6.73226e-50	-0.225599	0.0852731	0.00815461	0.254736	15	-0.392734	-0.0584637	0.798038	0.675208	0.943212	220.585	0.229744
ENSG00000225756	9	136521071	rs2519131	9	136543776	G	C	0.434524	0.0371239	0.0138079	0.00717513	-0.422563	0.0193052	3.336e-106	-0.0878541	0.0329221	0.0076181	0.138204	20	-0.152381	-0.0233268	0.915894	0.858661	0.976943	479.109	0.223041
ENSG00000165661	9	139117933	rs112030565	9	139093951	G	C	0.0595238	-0.117293	0.045723	0.0103088	0.18129	0.0260497	3.4172e-12	-0.64699	0.268797	0.016085	0.0964162	6	-1.17383	-0.120148	0.52362	0.30918	0.886789	48.4331	0.3084
ENSG00000198113	9	140174647	rs112239920	9	140176814	A	G	0.309524	0.0422496	0.018207	0.0203133	-0.328536	0.0219071	7.70458e-51	-0.128599	0.056078	0.0218351	0.392135	12	-0.238512	-0.0186861	0.879327	0.787799	0.981487	224.903	0.337154
ENSG00000108021	10	5766252	rs11259192	10	5726821	A	G	0.0644841	0.0698257	0.0174659	6.39264e-05	0.215832	0.0234825	3.88481e-20	0.323519	0.0882472	0.000246327	0.817422	11	0.150554	0.496484	1.38198	1.16248	1.64293	84.4779	0.0336936
ENSG00000048740	10	11212962	rs593070	10	11210060	T	C	0.183532	-0.0403021	0.0164115	0.0140598	0.101941	0.00905967	2.25888e-29	-0.395347	0.164779	0.0164287	0.579969	18	-0.718314	-0.0723802	0.673446	0.487574	0.930177	126.611	0.30919
ENSG00000242629	10	11610340	rs1550652	10	11549584	G	A	0.144841	0.0621781	0.0282045	0.0274859	0.328802	0.047996	7.3541e-12	0.189105	0.0901118	0.0358556	0.115806	6	0.0124859	0.365724	1.20817	1.01256	1.44156	46.9309	0.412997
ENSG00000181192	10	12138097	rs7894615	10	12110518	G	A	0.405754	-0.0289984	0.0130701	0.0265082	0.228025	0.00789538	2.08048e-183	-0.127172	0.0574876	0.0269553	0.66288	20	-0.239848	-0.0144963	0.880582	0.786748	0.985608	834.101	0.362746
ENSG00000152465	10	15177637	rs10906857	10	15239498	G	A	0.411706	-0.0261582	0.0128873	0.0423799	-0.562429	0.0111447	0	0.0465093	0.0229322	0.0425474	0.628	20	0.00156219	0.0914564	1.04761	1.00156	1.09577	2546.82	0.441708
ENSG00000148468	10	15333351	rs10906857	10	15239498	G	A	0.411706	-0.0261582	0.0128873	0.0423799	-0.256087	0.00871775	1.1358e-189	0.102146	0.050444	0.0428738	0.63172	20	0.00327576	0.201016	1.10755	1.00328	1.22264	862.911	0.442258
ENSG00000229124	10	17262567	rs3758410	10	17271400	C	G	0.308532	0.0374828	0.013192	0.00449252	0.351834	0.0202176	7.91171e-68	0.106535	0.0379914	0.00504421	0.444798	19	0.0320719	0.180998	1.11242	1.03259	1.19841	302.842	0.179476
ENSG00000235962	10	33346943	rs7902627	10	33405087	C	A	0.25	0.0472016	0.0176319	0.00742728	0.114548	0.0166161	5.43209e-12	0.412068	0.165124	0.0125779	0.52043	5	0.088425	0.735711	1.50994	1.09245	2.08697	47.5244	0.276879
ENSG00000169813	10	43892839	rs10466239	10	43849827	T	C	0.228175	0.0671865	0.0180634	0.000199632	0.297801	0.0144822	5.86356e-94	0.225609	0.0616403	0.000252127	0.0896569	20	0.104794	0.346424	1.25309	1.11048	1.414	422.847	0.0336936
ENSG00000165511	10	45494741	rs7478211	10	45548366	A	G	0.230159	-0.0401739	0.0168198	0.0169176	0.115211	0.0103904	1.4314e-28	-0.348699	0.14934	0.019547	0.150629	17	-0.641405	-0.0559926	0.705605	0.526552	0.945546	122.949	0.326901
ENSG00000256574	10	45804579	rs17157736	10	45875409	G	A	0.185516	-0.0361333	0.0158702	0.0227982	-0.416499	0.0114557	2.00744e-289	0.0867549	0.0381785	0.0230653	0.312516	20	0.011925	0.161585	1.09063	1.012	1.17537	1321.86	0.34428
ENSG00000230869	10	46185060	rs113802947	10	46116976	A	G	0.0565476	-0.107552	0.0326107	0.000973576	-0.52195	0.0520742	1.2054e-23	0.206058	0.0657739	0.00173134	0.448714	4	0.0771412	0.334975	1.22882	1.08019	1.39791	100.464	0.103487
ENSG00000172661	10	46255528	rs35267807	10	46202429	C	G	0.167659	-0.0431233	0.0132151	0.00110172	-0.401418	0.0198826	1.21326e-90	0.107427	0.0333483	0.00127576	0.0740752	20	0.0420643	0.17279	1.11341	1.04296	1.18862	407.612	0.0878106
ENSG00000148634	10	69758385	rs10997817	10	69563811	G	A	0.315476	-0.0469279	0.015578	0.00259155	0.0931304	0.0112809	1.51141e-16	-0.503894	0.178059	0.00465582	0.432717	14	-0.85289	-0.154898	0.604173	0.426182	0.856502	68.1546	0.173599
ENSG00000108175	10	80952534	rs1250565	10	81047015	A	G	0.397817	-0.0403885	0.0127316	0.00151238	0.144465	0.00957619	2.00829e-51	-0.279574	0.090057	0.0019066	0.103466	20	-0.456086	-0.103062	0.756106	0.63376	0.902071	227.583	0.107395
ENSG00000107771	10	86183307	rs11595016	10	86095441	T	C	0.094246	-0.0591569	0.0219247	0.00697172	-0.942251	0.0116173	0	0.0627826	0.0232813	0.00700317	0.22668	20	0.0171513	0.108414	1.0648	1.0173	1.11451	6578.44	0.214974
ENSG00000228701	10	93550322	rs10881968	10	93550624	A	G	0.269841	-0.0282636	0.0135983	0.0376669	0.497384	0.0208304	5.20977e-126	-0.0568245	0.027443	0.0383928	0.538649	20	-0.110613	-0.00303622	0.94476	0.895285	0.996968	570.149	0.428143
ENSG00000119912	10	94272637	rs117526461	10	94488695	G	C	0.0178571	-0.273342	0.132989	0.0398428	0.506467	0.0633892	1.3516e-15	-0.539704	0.271131	0.046529	0.301373	7	-1.07112	-0.00828724	0.582921	0.342624	0.991747	63.8369	0.455285
ENSG00000107447	10	98081203	rs117699776	10	98048265	G	A	0.0119048	-0.0606854	0.0288807	0.0356197	0.26458	0.0190699	9.08012e-44	-0.229365	0.110402	0.0377506	0.0855216	8	-0.445753	-0.0129771	0.795038	0.640342	0.987107	192.494	0.425109
ENSG00000107521	10	100191319	rs4917832	10	100217739	C	G	0.573413	-0.0256887	0.0126559	0.0423799	0.303767	0.00778824	0	-0.0845671	0.0417196	0.0426586	0.306561	20	-0.166338	-0.00279668	0.91891	0.84676	0.997207	1521.26	0.441708
ENSG00000120029	10	103710653	rs2305191	10	103560333	T	C	0.243056	-0.0270785	0.0128066	0.0344802	0.095479	0.00811303	5.6657e-32	-0.283607	0.136278	0.0374252	0.0702333	20	-0.550712	-0.0165021	0.753063	0.576539	0.983633	138.5	0.422074
ENSG00000138107	10	104250734	rs13287	10	104240438	G	A	0.257937	0.0536858	0.0130085	3.67553e-05	-0.15239	0.00832915	8.9052e-75	-0.352292	0.0875079	5.67745e-05	0.0530115	20	-0.523807	-0.180777	0.703075	0.592261	0.834622	334.743	0.0127963
ENSG00000171206	10	104411164	rs7899004	10	104341435	C	T	0.511905	0.0625529	0.0126969	8.36546e-07	-0.235005	0.00800599	2.14329e-189	-0.266177	0.0547838	1.18176e-06	0.224975	20	-0.373553	-0.158801	0.766303	0.688284	0.853166	861.637	0.000615374
ENSG00000173915	10	105152510	rs6584542	10	104995495	A	G	0.411706	0.0340839	0.0129673	0.00857729	0.697186	0.00796504	0	0.0488878	0.0186079	0.00860741	0.147829	20	0.0124163	0.0853593	1.0501	1.01249	1.08911	7661.63	0.233362
ENSG00000148834	10	106011165	rs4925	10	106022789	A	C	0.12996	0.0281287	0.014099	0.0460331	0.200738	0.00858788	7.74895e-121	0.140126	0.0704911	0.0468275	0.0527962	20	0.00196344	0.278289	1.15042	1.00197	1.32087	546.371	0.455807
ENSG00000231233	10	106112341	rs10883993	10	106104440	A	G	0.198413	0.0508175	0.0135547	0.000177488	0.546069	0.0191215	2.24106e-179	0.0930606	0.0250353	0.000201464	0.488424	18	0.0439914	0.14213	1.09753	1.04497	1.15273	815.551	0.030423
ENSG00000120051	10	106164185	rs276215	10	106089382	G	T	0.208333	0.0447783	0.0134226	0.000849806	0.142649	0.00929249	3.48771e-53	0.313906	0.0962916	0.00111433	0.588573	14	0.125174	0.502638	1.36876	1.13335	1.65308	235.653	0.078997
ENSG00000233547	10	114711019	rs10885396	10	114711755	C	T	0.609127	-0.0303232	0.0128544	0.0183253	0.450087	0.020141	1.29706e-110	-0.0673719	0.0287185	0.0189792	0.53632	9	-0.12366	-0.0110836	0.934847	0.88368	0.988978	499.38	0.326801
ENSG00000148737	10	114818723	rs10885396	10	114711755	C	T	0.609127	-0.0303232	0.0128544	0.0183253	0.193176	0.00790745	8.29241e-132	-0.156972	0.066852	0.0188718	0.545446	10	-0.288002	-0.0259421	0.854728	0.74976	0.974392	596.806	0.325696
ENSG00000203780	10	127641634	rs898325	10	127855523	A	C	0.259921	-0.0383671	0.0173302	0.0268361	0.258923	0.0110594	3.22545e-121	-0.148179	0.0672304	0.0275205	0.984689	4	-0.279951	-0.0164074	0.862277	0.755821	0.983726	548.123	0.365069
ENSG00000148848	10	127888987	rs898325	10	127855523	A	C	0.259921	-0.0383671	0.0173302	0.0268361	0.184656	0.0111067	4.54791e-62	-0.207776	0.0946797	0.0281984	0.66259	5	-0.393348	-0.0222038	0.812389	0.674794	0.978041	276.412	0.368678
ENSG00000254910	11	310640	rs72867737	11	312929	T	C	0.0337302	0.0394669	0.0191518	0.0393278	1.12511	0.0307793	1.52925e-292	0.0350782	0.0170491	0.0396406	0.540519	4	0.00166196	0.0684944	1.0357	1.00166	1.07089	1336.2	0.434869
ENSG00000251661	11	322135	rs11246062	11	313755	G	C	0.256944	0.0317494	0.0160327	0.0476705	0.820618	0.02134	0	0.0386896	0.0195632	0.047966	0.501331	7	0.000345728	0.0770335	1.03945	1.00035	1.08008	1478.74	0.460692
ENSG00000142089	11	323603	rs11246062	11	313755	G	C	0.256944	0.0317494	0.0160327	0.0476705	0.457069	0.0115179	0	0.069463	0.0351208	0.047948	0.746703	6	0.000626232	0.1383	1.07193	1.00063	1.14832	1574.77	0.460692
ENSG00000177236	11	780436	rs28633403	11	813264	G	A	0.462302	-0.025587	0.0129885	0.0488416	-0.822629	0.0156021	0	0.0311039	0.0158	0.0489991	0.644035	20	0.0001359	0.0620719	1.03159	1.00014	1.06404	2779.98	0.462853
ENSG00000255284	11	780937	rs28633403	11	813264	G	A	0.462302	-0.025587	0.0129885	0.0488416	-0.776514	0.0160261	0	0.0329511	0.0167405	0.0490281	0.715573	20	0.00013972	0.0657625	1.0335	1.00014	1.06797	2347.7	0.462853
ENSG00000177595	11	804466	rs28360884	11	802902	T	G	0.389881	-0.0284811	0.0137768	0.0387035	-0.302936	0.011405	1.88159e-155	0.0940168	0.0456151	0.0392945	0.125062	20	0.0046112	0.183422	1.09858	1.00462	1.20132	705.523	0.434036
ENSG00000177600	11	811263	rs28649421	11	799670	G	C	0.392857	-0.0290788	0.013785	0.0349052	0.150925	0.0127486	2.46528e-32	-0.19267	0.0927752	0.0378254	0.0690795	20	-0.374509	-0.0108306	0.824754	0.687627	0.989228	140.151	0.425634
ENSG00000177700	11	839950	rs11246327	11	840034	A	C	0.241071	0.0406051	0.0174278	0.0198112	-0.185518	0.0132405	1.3276e-44	-0.218875	0.0952314	0.0215422	0.0991483	12	-0.405529	-0.0322215	0.803422	0.666624	0.968292	196.319	0.33609
ENSG00000174672	11	1447524	rs11823341	11	1592568	C	A	0.578373	0.0339878	0.012871	0.00827466	-0.0458783	0.00812579	1.6422e-08	-0.740826	0.309715	0.0167586	0.341656	16	-1.34787	-0.133785	0.47672	0.259794	0.874778	31.8774	0.312328
ENSG00000182208	11	1506582	rs111252301	11	1547195	T	C	0.0376984	0.0793584	0.0201503	8.20503e-05	-0.133921	0.0129078	3.21539e-25	-0.592576	0.160939	0.000231429	0.101357	3	-0.908016	-0.277136	0.552901	0.403323	0.757952	107.645	0.0329699
ENSG00000167244	11	2160587	rs10840374	11	2133709	G	A	0.490079	0.0476271	0.0135972	0.000460543	-0.0888441	0.00933628	1.7997e-21	-0.536075	0.163084	0.00101224	0.183122	18	-0.85572	-0.21643	0.58504	0.424977	0.805389	90.5544	0.0742027
ENSG00000183734	11	2290953	rs11022157	11	2322829	A	C	0.139881	-0.0395789	0.0147249	0.00719068	-0.27845	0.0082769	4.10981e-248	0.14214	0.0530502	0.00737651	0.269707	8	0.0381616	0.246118	1.15274	1.0389	1.27905	1131.77	0.219709
ENSG00000110665	11	2320577	rs12800998	11	2317951	T	C	0.139881	-0.0386572	0.0147097	0.00858855	-0.558045	0.00858186	0	0.0692725	0.0263808	0.00864294	0.0782666	6	0.0175661	0.120979	1.07173	1.01772	1.1286	4228.4	0.233362
ENSG00000064201	11	2331328	rs12800998	11	2317951	T	C	0.139881	-0.0386572	0.0147097	0.00858855	-0.470202	0.00810786	0	0.0822141	0.0313159	0.00865693	0.0593437	6	0.0208349	0.143593	1.08569	1.02105	1.15441	3363.23	0.233362
ENSG00000167325	11	4138021	rs12806698	11	4115974	A	C	0.296627	0.0346845	0.0131893	0.00854496	0.419691	0.00887886	0	0.0826429	0.0314748	0.00864748	0.915729	20	0.0209523	0.144334	1.08615	1.02117	1.15527	2234.32	0.233362
ENSG00000246308	11	10837661	rs11042983	11	10877684	G	A	0.443452	-0.0291554	0.0130295	0.0252435	-0.255086	0.0202026	1.51031e-36	0.114296	0.0518748	0.0275727	0.0637906	5	0.0126214	0.215971	1.12108	1.0127	1.24107	159.426	0.365168
ENSG00000133818	11	14342762	rs2915407	11	14330260	C	T	0.3125	0.0377241	0.0135255	0.00528555	-0.35582	0.0151741	1.34703e-121	-0.10602	0.0382801	0.00561274	0.701203	20	-0.181049	-0.030991	0.899407	0.834394	0.969484	549.863	0.187523
ENSG00000166800	11	18489259	rs112446256	11	18463228	G	T	0.0644841	0.0488161	0.0223467	0.0289268	0.0850932	0.012524	1.0876e-11	0.573678	0.275854	0.0375582	0.0829736	7	0.0330042	1.11435	1.77478	1.03355	3.04759	46.164	0.423258
ENSG00000169519	11	28242424	rs16917704	11	28094869	C	T	0.228175	-0.0723453	0.0234735	0.00205613	0.135297	0.0215153	3.2075e-10	-0.534715	0.193213	0.00564904	0.830191	6	-0.913412	-0.156018	0.585836	0.401153	0.855544	39.5441	0.187523
ENSG00000255197	11	47417720	rs3740689	11	47380593	G	A	0.516865	-0.0366265	0.0126535	0.00379682	-0.293897	0.0195798	6.29578e-51	0.124624	0.0438474	0.0044802	0.133975	19	0.0386831	0.210565	1.13272	1.03944	1.23438	225.307	0.168873
ENSG00000165915	11	47433365	rs9919526	11	47451623	T	C	0.34127	-0.0321668	0.0130677	0.0138338	-0.0593324	0.00878946	1.4744e-11	0.542146	0.234432	0.020745	0.626768	20	0.0826593	1.00163	1.71969	1.08617	2.72272	45.5679	0.332726
ENSG00000165916	11	47444156	rs4752829	11	47396654	A	G	0.34623	-0.0314208	0.0130723	0.0162334	-0.126035	0.00876325	6.69325e-47	0.249302	0.105158	0.0177527	0.0667885	20	0.0431923	0.455412	1.28313	1.04414	1.57682	206.848	0.3187
ENSG00000186660	11	58367549	rs7124107	11	58346153	C	T	0.119048	0.0339024	0.0151461	0.0251976	0.234565	0.00942991	1.4014e-136	0.144533	0.0648319	0.0257906	0.558473	15	0.0174625	0.271604	1.1555	1.01762	1.31207	618.744	0.35598
ENSG00000156689	11	58636615	rs1938725	11	58505693	G	A	0.165675	-0.0511957	0.015118	0.000708158	0.223705	0.00899426	1.49518e-136	-0.228853	0.0682035	0.000792364	0.236632	12	-0.362532	-0.0951741	0.795445	0.695912	0.909215	618.615	0.0648537
ENSG00000255189	11	58753926	rs61603052	11	58809154	A	G	0.0902778	0.0436262	0.0147305	0.00306027	0.376621	0.0274453	7.43509e-43	0.115836	0.0400128	0.00379196	0.142286	20	0.0374109	0.194261	1.12281	1.03812	1.21441	188.31	0.155604
ENSG00000255240	11	58763624	rs61889804	11	58708863	G	A	0.30754	0.050697	0.0156141	0.00116684	0.464613	0.0259386	9.50569e-72	0.109117	0.0341544	0.00139923	0.150199	20	0.0421744	0.17606	1.11529	1.04308	1.19251	320.841	0.0918686
ENSG00000189057	11	58884770	rs7110278	11	58875725	G	A	0.33631	-0.048805	0.0126366	0.000112367	-0.0729813	0.00806905	1.50211e-19	0.668733	0.188274	0.000382441	0.247999	20	0.299716	1.03775	1.95176	1.34948	2.82286	81.8047	0.0425832
ENSG00000166801	11	58916366	rs11229795	11	58854169	T	C	0.108135	0.0610693	0.0159547	0.00012936	0.17117	0.0105116	1.28211e-59	0.356775	0.0957499	0.000194454	0.919859	20	0.169105	0.544445	1.42871	1.18424	1.72365	265.166	0.030423
ENSG00000166902	11	59575976	rs563683	11	59331326	T	C	0.0406746	0.117563	0.0432661	0.00658355	-0.174269	0.028907	1.6539e-09	-0.674607	0.272325	0.0132413	0.596662	20	-1.20836	-0.14085	0.509357	0.298686	0.86862	36.3441	0.286061
ENSG00000110104	11	60614049	rs582246	11	60603647	G	A	0.108135	-0.0397203	0.018082	0.0280434	-0.163424	0.0123986	1.13181e-39	0.243051	0.112171	0.0302508	0.941717	11	0.0231958	0.462906	1.27513	1.02347	1.58868	173.735	0.378473
ENSG00000183134	11	60620928	rs484509	11	60603209	A	C	0.108135	-0.0399015	0.0180859	0.0273684	-0.130476	0.0137372	2.1396e-21	0.305815	0.142305	0.0316338	0.88256	12	0.0268972	0.584733	1.35773	1.02726	1.79451	90.2121	0.38649
ENSG00000187049	11	61162747	rs2860196	11	61199664	G	A	0.0238095	0.0524541	0.0197999	0.00806808	0.246501	0.0117058	1.93162e-98	0.212795	0.080957	0.00857645	0.128981	8	0.0541193	0.371471	1.23713	1.05561	1.44987	443.44	0.233362
ENSG00000149532	11	61183812	rs3018731	11	61248776	A	G	0.0257937	0.0495168	0.0160608	0.00204875	-0.0834215	0.0100743	1.2256e-16	-0.593574	0.205438	0.00386084	0.305773	7	-0.996232	-0.190916	0.55235	0.369268	0.826202	68.5687	0.15715
ENSG00000256591	11	61224993	rs896829	11	61241380	T	C	0.0238095	0.0515618	0.0198776	0.00948768	-0.187181	0.0290059	1.0951e-10	-0.275465	0.114453	0.0160929	0.151578	5	-0.499793	-0.0511371	0.759219	0.606656	0.950148	41.6438	0.3084
ENSG00000162148	11	61253497	rs2957858	11	61253973	A	G	0.030754	0.0475539	0.0187243	0.0110951	-0.205535	0.0215989	1.79971e-21	-0.231366	0.0942889	0.0141355	0.16146	8	-0.416172	-0.0465598	0.793449	0.659567	0.954508	90.5541	0.294674
ENSG00000014138	11	65051146	rs8638	11	65064918	G	C	0.0644841	-0.0608858	0.022889	0.00781304	-0.414363	0.0119926	1.34401e-261	0.146938	0.0554024	0.00799696	0.14491	20	0.0383493	0.255527	1.15828	1.03909	1.29114	1193.81	0.228284
ENSG00000149798	11	65086094	rs482842	11	65045278	G	T	0.0694444	-0.0460713	0.0213341	0.0308106	0.199847	0.0119146	3.83297e-63	-0.230533	0.107633	0.0322067	0.503836	16	-0.441494	-0.0195723	0.79411	0.643075	0.980618	281.343	0.390019
ENSG00000173825	11	65123661	rs482842	11	65045278	G	T	0.0694444	-0.0460713	0.0213341	0.0308106	0.15234	0.0119368	2.66563e-37	-0.302424	0.142034	0.0332339	0.19703	17	-0.580811	-0.0240374	0.739025	0.559445	0.976249	162.874	0.397045
ENSG00000172977	11	65483271	rs502468	11	65525119	T	G	0.630952	-0.0559828	0.0127628	1.15239e-05	-0.0560047	0.00806264	3.75259e-12	0.999608	0.269522	0.00020823	0.470616	20	0.471345	1.52787	2.71722	1.60215	4.60836	48.2497	0.0311334
ENSG00000254470	11	65545818	rs10896040	11	65526511	G	A	0.631944	-0.0559637	0.0127684	1.17058e-05	-0.10911	0.00894977	3.45441e-34	0.51291	0.124356	3.71488e-05	0.170075	20	0.269172	0.756648	1.67014	1.30888	2.13112	148.63	0.00890451
ENSG00000175463	11	67174473	rs2066496	11	67160961	G	A	0.229167	-0.0451441	0.0198692	0.0230829	-0.186603	0.0162266	1.3222e-30	0.241926	0.108537	0.0258155	0.0871544	20	0.0291935	0.454659	1.2737	1.02962	1.57564	132.246	0.35598
ENSG00000172531	11	67177154	rs74885508	11	67067404	G	C	0.0575397	-0.0800236	0.0318934	0.012104	-0.188771	0.033113	1.1925e-08	0.42392	0.184594	0.0216472	0.226839	13	0.0621158	0.785724	1.52794	1.06409	2.194	32.4993	0.336871
ENSG00000110057	11	67765513	rs9735664	11	67738416	C	G	0.152778	-0.0498073	0.0172402	0.00386447	0.114827	0.0117735	1.791e-22	-0.433759	0.156589	0.00560483	0.314141	20	-0.740673	-0.126845	0.648068	0.476793	0.880871	95.1211	0.187523
ENSG00000110719	11	67812422	rs4147778	11	67804605	C	A	0.194444	-0.0372566	0.0132197	0.00482848	-0.389511	0.00886662	0	0.0956496	0.0340089	0.00491608	0.0603532	20	0.0289922	0.162307	1.10037	1.02942	1.17622	1929.85	0.177915
ENSG00000255031	11	67819718	rs4147778	11	67804605	C	A	0.194444	-0.0372566	0.0132197	0.00482848	-0.365101	0.0172925	6.01602e-99	0.102045	0.0365295	0.00521432	0.493267	20	0.0304472	0.173643	1.10743	1.03092	1.18963	445.77	0.181554
ENSG00000260808	11	68382273	rs11228303	11	68400169	T	C	0.0644841	0.0503339	0.0224317	0.0248405	0.211009	0.0347454	1.2554e-09	0.238539	0.113331	0.035309	0.819133	18	0.0164102	0.460668	1.26939	1.01655	1.58513	36.8814	0.41046
ENSG00000085733	11	70263600	rs4570606	11	70263716	C	T	0.106151	0.0342076	0.0147606	0.0204767	0.0996412	0.00948206	7.90232e-26	0.343308	0.151697	0.0236288	0.839249	16	0.0459819	0.640634	1.4096	1.04706	1.89768	110.426	0.347498
ENSG00000166439	11	74506685	rs1282461	11	74576421	G	A	0.227183	0.0302322	0.0128589	0.0187193	-0.182193	0.00877098	7.72376e-96	-0.165935	0.0710293	0.0194831	0.260376	20	-0.305152	-0.0267176	0.847101	0.737011	0.973636	431.486	0.326901
ENSG00000241170	11	74609199	rs546643	11	74655107	C	T	0.22619	0.0304658	0.0128709	0.0179312	0.145783	0.00950355	4.14466e-53	0.208981	0.0893332	0.0193177	0.0593871	20	0.0338879	0.384074	1.23242	1.03447	1.46825	235.311	0.326901
ENSG00000137486	11	75019049	rs4121885	11	75073534	T	C	0.031746	-0.0472877	0.018723	0.0115486	-0.31621	0.0122998	9.36751e-146	0.149545	0.0594957	0.0119524	0.482898	8	0.0329334	0.266157	1.16131	1.03348	1.30494	660.929	0.273354
ENSG00000085741	11	75909586	rs4944092	11	75909619	G	A	0.201389	-0.0274311	0.0133596	0.0400452	0.152972	0.00916969	1.76002e-62	-0.179321	0.0879924	0.041559	0.090802	20	-0.351786	-0.0068559	0.835838	0.703431	0.993168	278.301	0.439521
ENSG00000149260	11	76807590	rs7115080	11	76747258	G	C	0.228175	0.036717	0.0130596	0.00493128	0.148753	0.00864624	2.46105e-66	0.246831	0.0889582	0.00552544	0.279544	20	0.0724729	0.421189	1.27996	1.07516	1.52377	295.99	0.187523
ENSG00000178301	11	77310918	rs11237236	11	77312790	A	G	0.100198	-0.0591964	0.0160316	0.000222075	0.101969	0.00960067	2.38001e-26	-0.580535	0.166451	0.00048716	0.169813	18	-0.906779	-0.254291	0.559599	0.403823	0.775466	112.806	0.0502511
ENSG00000254691	11	77562103	rs59832115	11	77337062	C	G	0.183532	-0.0434596	0.0163249	0.0077639	-0.502154	0.0358027	1.08688e-44	0.0865464	0.0330902	0.00891049	0.285765	13	0.0216896	0.151403	1.0904	1.02193	1.16347	196.717	0.235652
ENSG00000241782	11	77580004	rs4245455	11	77603520	C	T	0.179563	-0.0411845	0.0162227	0.0111268	-0.380163	0.0357929	2.37491e-26	0.108334	0.043875	0.0135437	0.509407	13	0.022339	0.194329	1.11442	1.02259	1.2145	112.81	0.290259
ENSG00000165494	11	82883261	rs12225692	11	82929577	T	C	0.0376984	-0.0783692	0.036744	0.0329375	0.103835	0.0165026	3.134e-10	-0.754751	0.373649	0.0433889	0.908033	6	-1.4871	-0.022399	0.470128	0.226026	0.97785	39.5898	0.445422
ENSG00000073921	11	85724825	rs604767	11	85789983	G	C	0.492063	-0.0267609	0.0132062	0.0427248	0.113908	0.00798791	3.88447e-46	-0.234935	0.117103	0.0448313	0.606883	20	-0.464457	-0.00541312	0.790622	0.628476	0.994602	203.349	0.449119
ENSG00000165895	11	100710526	rs10750592	11	100516000	C	T	0.280754	0.0303167	0.0136677	0.0265467	0.0695717	0.0105373	4.0455e-11	0.435762	0.207245	0.0354973	0.532775	20	0.0295618	0.841962	1.54614	1.03	2.32092	43.592	0.411709
ENSG00000170647	11	100863737	rs2105582	11	100523795	C	G	0.28373	0.0296874	0.0136636	0.0297996	0.052996	0.0085854	6.70912e-10	0.560182	0.273329	0.0404149	0.543786	20	0.0244572	1.09591	1.75099	1.02476	2.99189	38.1035	0.438438
ENSG00000166323	11	108258752	rs7131306	11	108324816	C	T	0.0426587	-0.0486348	0.0151792	0.00135513	0.0750553	0.0113284	3.46309e-11	-0.647986	0.224648	0.00392092	0.691669	9	-1.0883	-0.207676	0.523098	0.33679	0.81247	43.8961	0.157778
ENSG00000170145	11	111537346	rs10789844	11	111579109	A	T	0.130952	0.0668683	0.0141554	2.31398e-06	0.215667	0.00878057	3.23554e-133	0.310054	0.0668384	3.50341e-06	0.396164	20	0.179051	0.441057	1.3635	1.19608	1.55435	603.284	0.00141925
ENSG00000086848	11	111697612	rs12364358	11	111755822	T	C	0.190476	0.0629858	0.0147592	1.9762e-05	-0.0751834	0.0132894	1.5368e-08	-0.837762	0.245898	0.000656927	0.267487	6	-1.31972	-0.355802	0.432678	0.26721	0.700611	32.0061	0.0586997
ENSG00000166736	11	113853319	rs45438696	11	113805352	A	G	0.126984	-0.0384868	0.0191682	0.0446601	0.138488	0.0123575	3.77597e-29	-0.277908	0.140615	0.0481121	0.0606213	20	-0.553513	-0.0023026	0.757366	0.574926	0.9977	125.592	0.461003
ENSG00000180425	11	114266699	rs4483624	11	114284056	G	A	0.423611	0.0443669	0.0132807	0.000835642	-0.0735065	0.00877773	5.56e-17	-0.603578	0.19452	0.00191626	0.893838	11	-0.984837	-0.222319	0.546851	0.3735	0.80066	70.1273	0.107395
ENSG00000076053	11	114277838	rs616930	11	114282267	T	C	0.62004	0.0265872	0.0127131	0.0364998	0.0761013	0.0118457	1.3239e-10	0.349366	0.175683	0.0467442	0.400132	10	0.00502732	0.693705	1.41817	1.00504	2.00112	41.2727	0.455807
ENSG00000254528	11	117707045	rs10790212	11	117702690	T	C	0.157738	-0.0322658	0.0156466	0.0391922	0.552385	0.0215142	2.20103e-145	-0.0584118	0.0284168	0.0398268	0.528288	11	-0.114109	-0.00271487	0.943261	0.892161	0.997289	659.225	0.434869
ENSG00000110324	11	117864629	rs57210824	11	117842344	T	A	0.302579	-0.037718	0.0175821	0.031933	-0.153046	0.0123192	1.9509e-35	0.246448	0.116581	0.0345183	0.0777402	11	0.0179492	0.474947	1.27947	1.01811	1.60793	154.34	0.405694
ENSG00000118096	11	118429464	rs604096	11	118475098	G	A	0.383929	0.0406939	0.0145232	0.00507902	-0.142473	0.00983808	1.57911e-47	-0.285625	0.103827	0.00594185	0.0741979	20	-0.489126	-0.0821241	0.751544	0.613162	0.921158	209.722	0.19314
ENSG00000150455	11	126160850	rs8177359	11	126155917	T	C	0.139881	0.0404456	0.0182992	0.0270888	0.151344	0.0122194	3.12741e-35	0.267243	0.122821	0.0295654	0.267382	14	0.0265138	0.507972	1.30636	1.02687	1.66192	153.402	0.373763
ENSG00000110080	11	126267887	rs73017399	11	126186312	C	G	0.0396825	-0.0339244	0.0158594	0.0324295	0.147236	0.00944368	8.38118e-55	-0.230408	0.108723	0.0340719	0.345537	14	-0.443505	-0.0173109	0.794209	0.641783	0.982838	243.078	0.403229
ENSG00000170322	11	129749508	rs7122272	11	129695058	G	A	0.151786	-0.0333359	0.0165782	0.0443425	-0.269773	0.00932822	6.67281e-184	0.12357	0.0616008	0.0448579	0.145362	20	0.00283243	0.244308	1.13153	1.00284	1.27674	836.372	0.449119
ENSG00000149418	11	130054864	rs28610948	11	130010799	C	T	0.196429	0.0757584	0.031912	0.0175975	-0.688128	0.0169963	0	-0.110093	0.0464548	0.0177925	0.629737	14	-0.201144	-0.0190416	0.895751	0.817794	0.981139	1639.19	0.3187
ENSG00000166086	11	133980358	rs605930	11	134032102	A	G	0.309524	0.0326422	0.0139803	0.0195501	0.145593	0.00943264	9.52009e-54	0.224202	0.0971157	0.0209654	0.449147	20	0.0338552	0.414549	1.25132	1.03443	1.51369	238.24	0.333762
ENSG00000109956	11	134265105	rs78760579	11	134281332	G	T	0.047619	0.0531926	0.0191547	0.00548643	-0.397534	0.0119196	6.99856e-244	-0.133806	0.0483506	0.00565014	0.479582	18	-0.228573	-0.0390388	0.87476	0.795668	0.961713	1112.31	0.187523
ENSG00000255545	11	134340961	rs78760579	11	134281332	G	T	0.047619	0.0531926	0.0191547	0.00548643	-0.713161	0.0275996	3.18469e-147	-0.074587	0.0270135	0.0057607	0.715291	17	-0.127533	-0.0216405	0.928127	0.880264	0.978592	667.682	0.189939
ENSG00000151067	12	2441030	rs10505724	12	2782070	C	T	0.262897	0.0432445	0.0199966	0.0305724	-0.0722915	0.0129937	2.6427e-08	-0.598196	0.296772	0.0438343	0.460258	9	-1.17987	-0.0165229	0.549803	0.307319	0.983613	30.9534	0.445454
ENSG00000130038	12	3794892	rs241975	12	3836656	G	A	0.197421	0.0443739	0.0157259	0.00477683	0.21523	0.00906428	1.2434e-124	0.20617	0.0735798	0.0050788	0.300443	20	0.0619536	0.350386	1.22896	1.06391	1.41962	563.818	0.179826
ENSG00000256433	12	6503653	rs12296430	12	6503500	C	G	0.030754	0.0375097	0.0159896	0.0189824	0.63926	0.0225606	1.27388e-176	0.0586767	0.0250982	0.0193933	0.235709	7	0.00948423	0.107869	1.06043	1.00953	1.1139	802.886	0.326901
ENSG00000139192	12	6568269	rs2243977	12	6569983	T	C	0.325397	-0.0295894	0.0140125	0.0347176	0.847209	0.0073307	0	-0.0349258	0.0165424	0.0347473	0.0637838	20	-0.0673489	-0.0025027	0.965677	0.934869	0.9975	13356.4	0.406759
ENSG00000256913	12	6588126	rs2243977	12	6569983	T	C	0.325397	-0.0295894	0.0140125	0.0347176	0.167631	0.023481	9.40124e-13	-0.176515	0.0871714	0.0428757	0.218386	15	-0.347371	-0.00565906	0.838186	0.706543	0.994357	50.9654	0.442258
ENSG00000111676	12	7042555	rs915997	12	7053362	A	G	0.0813492	-0.0385414	0.015846	0.0150055	0.108417	0.0128141	2.6555e-17	-0.355492	0.152077	0.0194093	0.527221	3	-0.653563	-0.0574211	0.700829	0.520189	0.944196	71.5844	0.326901
ENSG00000111678	12	7053653	rs7963014	12	7030185	A	G	0.238095	0.0293272	0.0142563	0.0396725	-0.125528	0.00873896	8.68013e-47	-0.23363	0.114729	0.0417139	0.841786	20	-0.458499	-0.00876116	0.791655	0.632232	0.991277	206.33	0.439521
ENSG00000139194	12	7278909	rs3782924	12	7262154	T	C	0.196429	0.0318831	0.0137008	0.0199595	0.226089	0.00831043	5.59121e-163	0.14102	0.0608203	0.0204151	0.336368	20	0.0218122	0.260228	1.15145	1.02205	1.29723	740.137	0.330427
ENSG00000256967	12	7282734	rs6487849	12	7263699	G	A	0.196429	0.0338646	0.013713	0.0135298	0.834212	0.0174937	0	0.0405947	0.0164603	0.0136547	0.438588	20	0.00833251	0.0728569	1.04143	1.00837	1.07558	2274	0.290832
ENSG00000139197	12	7356225	rs7310539	12	7329996	C	G	0.593254	-0.0290527	0.0126571	0.021712	-0.573933	0.010827	0	0.0506204	0.0220739	0.0218354	0.66206	20	0.00735556	0.0938852	1.05192	1.00738	1.09843	2810	0.337154
ENSG00000166532	12	8884943	rs10842143	12	8849804	T	C	0.439484	-0.0334098	0.0130901	0.0107016	0.116051	0.0092253	2.73411e-36	-0.28789	0.115095	0.0123728	0.0942904	20	-0.513476	-0.0623038	0.749844	0.598412	0.939597	158.247	0.275621
ENSG00000249790	12	8944619	rs2908453	12	8907395	G	A	0.543651	0.0254484	0.0128602	0.0478344	-0.353883	0.018792	4.15999e-79	-0.0719119	0.0365403	0.0490664	0.42849	18	-0.143531	-0.000292912	0.930613	0.866294	0.999707	354.628	0.462853
ENSG00000212125	12	11117487	rs10732561	12	11170837	T	G	0.0486111	0.050462	0.0224107	0.0243416	0.321979	0.0297765	2.98092e-27	0.156725	0.0710961	0.0274958	0.956791	17	0.0173766	0.296073	1.16967	1.01753	1.34457	116.925	0.365069
ENSG00000197870	12	11420798	rs1346404	12	11359960	C	T	0.142857	0.0298824	0.0139904	0.0326859	-0.103647	0.00959928	3.54088e-27	-0.288309	0.137597	0.0361427	0.623413	11	-0.557999	-0.0186189	0.74953	0.572353	0.981553	116.583	0.414144
ENSG00000205791	12	12509171	rs11054842	12	12509865	T	C	0.22619	0.0423271	0.0209667	0.0435101	0.190542	0.0206523	2.80399e-20	0.22214	0.11264	0.048596	0.606609	14	0.0013656	0.442914	1.24875	1.00137	1.55724	85.1225	0.462704
ENSG00000178878	12	12911632	rs34324	12	12877926	A	C	0.439484	0.0256296	0.0127036	0.0436425	0.282628	0.00789764	1.79763e-280	0.0906831	0.0450195	0.0439772	0.0836666	20	0.00244488	0.178921	1.09492	1.00245	1.19593	1280.67	0.445454
ENSG00000255661	12	12930880	rs34322	12	12879570	T	C	0.512897	-0.0357421	0.0129734	0.00586881	-0.0946362	0.00969733	1.6881e-22	0.377679	0.142445	0.00801588	0.232264	20	0.0984868	0.656871	1.45889	1.1035	1.92875	95.238	0.228392
ENSG00000121316	12	14688939	rs12425606	12	14715793	T	C	0.21131	-0.0345169	0.0131999	0.00892463	-0.238613	0.00950421	4.27692e-139	0.144657	0.0556186	0.00929885	0.228611	18	0.0356445	0.253669	1.15564	1.03629	1.28875	630.313	0.239956
ENSG00000256751	12	14746686	rs7134891	12	14670381	C	T	0.576389	0.0343167	0.0129309	0.00795756	0.234997	0.0139698	1.6895e-63	0.14603	0.0557063	0.00875616	0.307929	20	0.0368457	0.255214	1.15723	1.03753	1.29074	282.973	0.23403
ENSG00000070019	12	14807547	rs7973852	12	14673177	A	G	0.571429	0.02925	0.0129307	0.0236941	0.207403	0.00815319	9.53614e-143	0.14103	0.0625919	0.0242486	0.265844	20	0.0183499	0.26371	1.15146	1.01852	1.30175	647.105	0.351701
ENSG00000197837	12	14922499	rs142288438	12	14905772	C	G	0.0367063	-0.0444584	0.0150405	0.00311738	0.182379	0.00947381	1.39003e-82	-0.24377	0.0834351	0.00348159	0.877919	13	-0.407303	-0.0802372	0.783668	0.665443	0.922897	370.596	0.148518
ENSG00000004700	12	21638224	rs1061627	12	21654407	G	A	0.0267857	-0.0473081	0.0180985	0.00895076	-0.310147	0.00991775	1.12499e-214	0.152534	0.0585581	0.00919172	0.31494	8	0.0377601	0.267308	1.16478	1.03848	1.30644	977.932	0.239452
ENSG00000111711	12	21663028	rs11046106	12	21680478	C	T	0.239087	-0.0292887	0.0141391	0.0383151	0.263404	0.00880774	1.64424e-196	-0.111193	0.0538069	0.0387797	0.535856	20	-0.216655	-0.00573148	0.894766	0.805208	0.994285	894.367	0.430597
ENSG00000064115	12	27146747	rs6487582	12	27115395	C	T	0.159722	0.0391125	0.0184172	0.0336961	-0.258511	0.0119891	4.06809e-103	-0.151299	0.0715882	0.0345607	0.237826	17	-0.291612	-0.0109861	0.859591	0.747058	0.989074	464.927	0.405694
ENSG00000188375	12	31944649	rs1150967	12	31957694	G	A	0.157738	-0.0389043	0.0192348	0.0431152	0.334359	0.0129809	2.63602e-146	-0.116355	0.0577045	0.0437589	0.96234	20	-0.229456	-0.00325418	0.890159	0.794966	0.996751	663.463	0.445454
ENSG00000139218	12	46349408	rs10880868	12	46322449	T	C	0.131944	0.0404927	0.0156933	0.00987279	-0.0623913	0.0113699	4.0789e-08	-0.649012	0.27795	0.0195435	0.86759	6	-1.19379	-0.10423	0.522562	0.303069	0.901018	30.1117	0.326901
ENSG00000211584	12	48162117	rs3782908	12	48169526	G	A	0.410714	0.026347	0.013074	0.0438803	0.426216	0.00809671	0	0.0618161	0.0306971	0.0440362	0.80998	20	0.00164978	0.121982	1.06377	1.00165	1.12973	2771.04	0.445454
ENSG00000152556	12	48519554	rs10875750	12	48545630	T	C	0.193452	0.0445549	0.0183486	0.0151723	0.214003	0.0101185	2.78287e-99	0.208198	0.0863032	0.015848	0.32397	20	0.0390437	0.377352	1.23146	1.03982	1.45842	447.309	0.307034
ENSG00000187166	12	48723412	rs7304709	12	48670152	C	T	0.334325	0.0400926	0.0129303	0.0019309	0.144442	0.008322	1.75834e-67	0.277569	0.0909364	0.0022706	0.106259	20	0.0993337	0.455804	1.31992	1.10443	1.57744	301.253	0.118681
ENSG00000167528	12	48739494	rs7304709	12	48670152	C	T	0.334325	0.0400926	0.0129303	0.0019309	0.552362	0.00756297	0	0.072584	0.0234302	0.0019491	0.175375	20	0.0266608	0.118507	1.07528	1.02702	1.12581	5334.12	0.10805
ENSG00000174243	12	49235232	rs2453479	12	49202265	C	T	0.362103	-0.0315098	0.0126589	0.012805	-0.124605	0.00813107	5.23753e-53	0.252877	0.102923	0.0140125	0.125033	18	0.0511479	0.454606	1.28772	1.05248	1.57555	234.842	0.293893
ENSG00000139636	12	49497801	rs11168854	12	49485373	G	C	0.554563	0.0299297	0.0129391	0.0207162	-0.0548402	0.00841443	7.1536e-11	-0.545762	0.250361	0.0292651	0.173117	5	-1.03647	-0.0550544	0.5794	0.354705	0.946434	42.4765	0.373457
ENSG00000260415	12	52205218	rs12427072	12	51973134	T	C	0.181548	0.0323424	0.0159215	0.0422182	0.367404	0.0132505	3.25515e-169	0.0880295	0.0434513	0.0427713	0.650084	17	0.00286495	0.173194	1.09202	1.00287	1.1891	768.817	0.442258
ENSG00000205426	12	52682507	rs2085503	12	52665364	G	A	0.517857	-0.030497	0.0132853	0.021702	0.131426	0.00827721	9.00031e-57	-0.232048	0.102137	0.0230911	0.182537	20	-0.432237	-0.0318595	0.792908	0.649056	0.968643	252.113	0.34428
ENSG00000257495	12	53002170	rs3842942	12	52955064	C	T	0.300595	-0.0379861	0.0188519	0.0439066	0.635716	0.0244014	1.26368e-149	-0.0597532	0.0297431	0.0445398	0.202432	20	-0.11805	-0.00145672	0.941997	0.888652	0.998544	678.73	0.447837
ENSG00000111057	12	53344670	rs902771	12	53273745	C	A	0.145833	-0.0633141	0.0139415	5.5874e-06	0.108337	0.0102681	5.03663e-26	-0.584419	0.140101	3.02734e-05	0.0787673	8	-0.859017	-0.309821	0.55743	0.423578	0.733578	111.32	0.00781372
ENSG00000257605	12	53693273	rs10783573	12	53728369	G	A	0.16369	-0.0352262	0.0136953	0.0101072	-0.182329	0.0203088	2.76229e-19	0.193202	0.0781352	0.0134112	0.470119	15	0.040057	0.346347	1.21313	1.04087	1.41389	80.6015	0.288494
ENSG00000205352	12	53837909	rs11170558	12	53835035	T	G	0.166667	0.0415555	0.0175576	0.0179424	0.209814	0.0109809	2.19963e-81	0.198059	0.0843214	0.0188311	0.513412	20	0.0327891	0.363329	1.21903	1.03333	1.43811	365.084	0.325483
ENSG00000012822	12	54113216	rs11170657	12	54111151	G	A	0.115079	0.0579273	0.0233622	0.0131556	-0.157096	0.0117003	4.22365e-41	-0.368739	0.151228	0.0147565	0.502821	3	-0.665146	-0.0723321	0.691606	0.514199	0.930222	180.275	0.29965
ENSG00000111481	12	54720309	rs61614746	12	54740214	A	G	0.202381	-0.0463879	0.0165283	0.00500714	0.15183	0.0124213	2.33129e-34	-0.305525	0.111693	0.00623052	0.055648	16	-0.524443	-0.0866067	0.736736	0.591885	0.917038	149.41	0.201041
ENSG00000170627	12	54858560	rs7979588	12	54828761	C	G	0.0625	0.0343973	0.0160972	0.0326107	0.278252	0.0156933	2.43421e-70	0.123619	0.0582698	0.0338799	0.135171	9	0.00941019	0.237828	1.13158	1.00945	1.26849	314.375	0.402306
ENSG00000135469	12	56662696	rs2638324	12	56805309	T	C	0.0734127	-0.067439	0.0283107	0.0172139	-0.174355	0.0217769	1.1812e-15	0.386792	0.169409	0.0224192	0.639324	17	0.0547504	0.718834	1.47225	1.05628	2.05204	64.1028	0.341282
ENSG00000166860	12	57396424	rs3024975	12	57491863	A	G	0.198413	-0.0419384	0.0199442	0.0354838	-0.0908036	0.0130735	3.76861e-12	0.461858	0.229486	0.0441594	0.336404	13	0.0120654	0.911651	1.58702	1.01214	2.48843	48.2417	0.445756
ENSG00000166881	12	57465636	rs324020	12	57486033	C	A	0.270833	-0.0257768	0.0127437	0.0431042	0.108335	0.00871741	1.85571e-35	-0.237937	0.119181	0.0458863	0.194113	20	-0.471532	-0.00434224	0.788252	0.624046	0.995667	154.441	0.452005
ENSG00000183735	12	64870774	rs60358746	12	64855443	G	A	0.0257937	0.0530789	0.0191796	0.00564937	-0.385838	0.0122865	1.81258e-216	-0.137568	0.0499016	0.00583732	0.379274	12	-0.235375	-0.0397609	0.871475	0.790274	0.961019	986.174	0.190633
ENSG00000135678	12	69300663	rs12817847	12	69345715	G	A	0.515873	-0.0300042	0.0126837	0.0180028	0.132157	0.00801173	3.95925e-61	-0.227035	0.0969566	0.0192005	0.987889	20	-0.41707	-0.0370001	0.796893	0.658975	0.963676	272.099	0.326901
ENSG00000166226	12	69987232	rs2601007	12	69979115	C	G	0.270833	0.0270078	0.0134368	0.0444324	0.131138	0.00835091	1.43351e-55	0.20595	0.103299	0.0461824	0.43904	17	0.00348396	0.408416	1.22869	1.00349	1.50443	246.598	0.454333
ENSG00000257613	12	70614277	rs75441992	12	70490108	C	T	0.0555556	-0.0483155	0.0201974	0.016749	-0.326104	0.0390367	6.61008e-17	0.14816	0.0644247	0.0214634	0.442233	20	0.0218876	0.274432	1.1597	1.02213	1.31578	69.7856	0.335526
ENSG00000139323	12	89866648	rs11105302	12	89891366	A	G	0.190476	0.0354446	0.0154097	0.0214398	-0.300431	0.0092997	5.87415e-229	-0.117979	0.0514219	0.021771	0.129509	16	-0.218766	-0.0171921	0.888715	0.80351	0.982955	1043.64	0.337154
ENSG00000257242	12	92457723	rs12694	12	92539590	C	T	0.428571	-0.0383606	0.0126522	0.00243002	0.11816	0.015699	5.20792e-14	-0.32465	0.115438	0.00491847	0.127983	15	-0.550908	-0.0983915	0.72278	0.576426	0.906294	56.6496	0.177915
ENSG00000198015	12	93879404	rs6538421	12	93861601	T	C	0.570437	0.0364901	0.0127017	0.0040679	-0.357702	0.007736	0	-0.102012	0.0355776	0.00413961	0.204611	17	-0.171744	-0.0322799	0.903019	0.842195	0.968236	2138.01	0.161949
ENSG00000243015	12	93903403	rs981565	12	93855052	A	T	0.585317	0.0416796	0.0126547	0.000989122	-0.149075	0.019576	2.6328e-14	-0.279588	0.0924875	0.00250298	0.324221	5	-0.460863	-0.0983125	0.756095	0.630739	0.906366	57.9912	0.126413
ENSG00000246985	12	93950891	rs2196424	12	94104281	T	C	0.33631	-0.0337601	0.0126772	0.00774337	0.0669727	0.00941924	1.1587e-12	-0.504087	0.20213	0.0126357	0.136954	13	-0.900262	-0.107912	0.604057	0.406463	0.897706	50.555	0.276941
ENSG00000120833	12	93970426	rs10859561	12	94107712	C	T	0.33631	-0.0333585	0.01268	0.00851844	0.244768	0.0078668	1.55264e-212	-0.136286	0.0519889	0.00875585	0.216749	18	-0.238184	-0.0343878	0.872593	0.788057	0.966197	968.084	0.23403
ENSG00000258365	12	94674077	rs60742569	12	94680812	G	A	0.19246	0.028746	0.0138613	0.0380952	-0.143454	0.0122864	1.69461e-31	-0.200385	0.0981378	0.0411641	0.945537	20	-0.392735	-0.00803491	0.818416	0.675208	0.991997	136.325	0.439521
ENSG00000084110	12	96378291	rs10859998	12	96385456	G	A	0.434524	0.0319075	0.0138358	0.0211023	-0.472695	0.00893844	0	-0.0675012	0.0292979	0.0212246	0.0682053	20	-0.124925	-0.0100773	0.934727	0.882563	0.989973	2796.65	0.334755
ENSG00000120860	12	102431316	rs17437668	12	102463140	T	C	0.117063	0.0457286	0.0149915	0.00228602	-0.657302	0.0155119	0	-0.0695702	0.0228667	0.00234677	0.710233	20	-0.114389	-0.0247515	0.932795	0.891911	0.975552	1795.56	0.120131
ENSG00000185480	12	102552627	rs11111212	12	102610368	G	A	0.418651	0.03215	0.0136957	0.0189021	0.0850373	0.0098037	4.172e-18	0.378069	0.166849	0.0234552	0.0893967	17	0.051045	0.705093	1.45946	1.05237	2.02403	75.2383	0.347099
ENSG00000111696	12	104199603	rs10861116	12	104226032	A	C	0.1875	-0.0447656	0.01868	0.0165546	1.10638	0.00919168	0	-0.0404615	0.0168873	0.0165764	0.51434	20	-0.0735606	-0.00736239	0.960346	0.92908	0.992665	14488.3	0.310187
ENSG00000110876	12	109021710	rs35473248	12	109006126	A	G	0.265873	-0.0452124	0.0228303	0.0476628	-0.415982	0.015802	1.00294e-152	0.108688	0.055038	0.0482922	0.0680795	20	0.00081352	0.216562	1.11481	1.00081	1.2418	692.987	0.461265
ENSG00000189046	12	109528714	rs1642030	12	109533067	T	C	0.0625	0.0692456	0.0318572	0.0297338	-0.42232	0.0197436	1.64849e-101	-0.163965	0.0758224	0.0305806	0.331265	20	-0.312577	-0.0153531	0.848772	0.731559	0.984764	457.542	0.38165
ENSG00000174527	12	109859926	rs79210497	12	109907664	T	A	0.0823413	-0.047321	0.0218213	0.0301155	0.131267	0.0173556	3.9267e-14	-0.360494	0.172934	0.0371077	0.812793	14	-0.699445	-0.0215434	0.697332	0.496861	0.978687	57.2047	0.420693
ENSG00000151148	12	109944857	rs17181453	12	109937092	G	A	0.0396825	-0.0478091	0.0218349	0.0285549	0.849634	0.0160148	0	-0.0562702	0.0257211	0.0286907	0.544421	20	-0.106684	-0.00585684	0.945284	0.89881	0.99416	2814.63	0.371953
ENSG00000139436	12	110400900	rs56247994	12	110423233	G	A	0.144841	0.0643761	0.0303085	0.0336682	0.493635	0.026205	3.72848e-79	0.130412	0.0617877	0.0348021	0.339092	20	0.00930811	0.251516	1.1393	1.00935	1.28597	354.849	0.406942
ENSG00000111237	12	110934412	rs61940878	12	110286002	T	C	0.0863095	-0.0372842	0.0160042	0.0198244	0.262838	0.010723	1.11112e-132	-0.141853	0.0611644	0.0203842	0.270202	20	-0.261735	-0.0219708	0.867749	0.769715	0.978269	600.819	0.330281
ENSG00000089154	12	120598760	rs2422	12	120565188	G	A	0.572421	0.0412467	0.0129002	0.00138682	-0.382704	0.00865371	0	-0.107777	0.033796	0.00142744	0.532469	19	-0.174017	-0.0415368	0.897828	0.840282	0.959314	1955.79	0.0929125
ENSG00000170855	12	120882989	rs12315013	12	120903598	C	A	0.0109127	0.0612618	0.0214495	0.00428884	0.0976921	0.0158109	6.45912e-10	0.62709	0.241884	0.00952744	0.894468	4	0.152997	1.10118	1.87215	1.16532	3.00772	38.1773	0.242212
ENSG00000257218	12	120891815	rs566124	12	120902279	C	T	0.249008	0.0258833	0.0130542	0.0473947	0.298733	0.00811921	2.363e-296	0.0866437	0.043762	0.0477166	0.234553	20	0.00087018	0.172417	1.09051	1.00087	1.18817	1353.75	0.460692
ENSG00000175727	12	122572947	rs10744177	12	122630009	G	T	0.545635	-0.0279946	0.0128737	0.0296633	-0.172809	0.0117997	1.44579e-48	0.161997	0.0753135	0.0314782	0.0589422	20	0.0143825	0.309611	1.17586	1.01449	1.3629	214.482	0.386049
ENSG00000111011	12	123000368	rs12818552	12	122988843	A	C	0.282738	-0.0293374	0.0127749	0.0216481	-0.0637566	0.00804256	2.23779e-15	0.460147	0.208608	0.0273982	0.568627	13	0.0512753	0.869019	1.58431	1.05261	2.38457	62.8437	0.364843
ENSG00000090975	12	123551294	rs7975763	12	123604053	T	C	0.164683	-0.0358007	0.0167559	0.0326302	0.0648861	0.00968103	2.0502e-11	-0.551747	0.271039	0.0417834	0.905209	19	-1.08298	-0.0205106	0.575943	0.338584	0.979698	44.9221	0.439521
ENSG00000183955	12	123881112	rs61955125	12	123891107	C	T	0.303571	-0.0315047	0.0135988	0.0205187	0.650889	0.0171878	0	-0.0484026	0.0209317	0.0207555	0.671737	20	-0.0894287	-0.00737647	0.95275	0.914453	0.992651	1434.08	0.332726
ENSG00000184209	12	123949944	rs11057238	12	123767971	C	A	0.300595	-0.0343317	0.0135272	0.0111496	0.0857573	0.00945296	1.1685e-19	-0.400336	0.163795	0.0145201	0.880475	20	-0.721374	-0.0792978	0.670095	0.486084	0.923765	82.3013	0.297112
ENSG00000247373	12	124068214	rs79933835	12	124073911	T	C	0.0297619	0.0585362	0.0217046	0.00699794	0.842787	0.0272404	3.58337e-210	0.0694555	0.025851	0.00721487	0.481071	4	0.0187875	0.120123	1.07192	1.01897	1.12764	957.213	0.217035
ENSG00000086598	12	124076097	rs3850952	12	124090802	T	G	0.104167	-0.0506666	0.0152622	0.000901032	0.156901	0.0087299	3.18245e-72	-0.322922	0.0989185	0.00109649	0.440338	9	-0.516802	-0.129042	0.72403	0.596425	0.878937	323.023	0.078104
ENSG00000111364	12	124096056	rs146936648	12	124074744	G	C	0.0297619	0.0585362	0.0217046	0.00699794	-0.635494	0.01183	0	-0.0921113	0.0341969	0.00706941	0.180842	5	-0.159137	-0.0250854	0.912004	0.852879	0.975227	2885.71	0.215946
ENSG00000111361	12	124111633	rs11057301	12	124063905	A	G	0.103175	-0.0529699	0.0152156	0.000499022	0.362903	0.00841997	0	-0.145961	0.042064	0.000520481	0.384028	8	-0.228406	-0.0635156	0.864191	0.795801	0.93846	1857.63	0.0517637
ENSG00000150990	12	125452519	rs12580325	12	125455372	T	C	0.105159	-0.0483922	0.0148283	0.00110047	0.0612617	0.0106096	7.73199e-09	-0.789926	0.278033	0.00449552	0.104721	5	-1.33487	-0.244981	0.453878	0.263192	0.782719	33.3411	0.168873
ENSG00000184992	12	125497011	rs7961219	12	125475054	C	T	0.257937	0.0376728	0.0130458	0.00388034	0.284114	0.00864303	5.50566e-237	0.132597	0.0460942	0.00401914	0.37164	19	0.0422524	0.222942	1.14179	1.04316	1.24975	1080.57	0.158055
ENSG00000177169	12	132393454	rs7973178	12	132412597	G	C	0.118056	0.0419576	0.0169979	0.0135719	0.139711	0.0131958	3.402e-26	0.300316	0.124927	0.0162198	0.911839	20	0.0554591	0.545173	1.35029	1.05703	1.72491	112.096	0.308872
ENSG00000183495	12	132499755	rs12298274	12	132568843	A	C	0.105159	0.0388125	0.0184192	0.0351027	-0.335964	0.0174596	1.63461e-82	-0.115526	0.0551527	0.0362017	0.270106	20	-0.223625	-0.00742671	0.890897	0.799615	0.992601	370.269	0.414149
ENSG00000185163	12	132625009	rs73482190	12	132593644	G	A	0.141865	0.0405149	0.0182873	0.0267282	0.184449	0.0152917	1.67662e-33	0.219654	0.100804	0.0293305	0.490813	20	0.0220782	0.41723	1.24565	1.02232	1.51775	145.493	0.373457
ENSG00000256875	12	133039135	rs4883583	12	133056570	C	T	0.178571	0.0648075	0.0133929	1.30524e-06	1.02373	0.0201159	0	0.0633051	0.0131414	1.45574e-06	0.250379	20	0.037548	0.0890622	1.06535	1.03826	1.09315	2589.95	0.000709132
ENSG00000269676	12	133050030	rs4883583	12	133056570	C	T	0.178571	0.0648075	0.0133929	1.30524e-06	0.391734	0.0221281	3.97545e-70	0.165438	0.035443	3.04573e-06	0.139107	20	0.0959697	0.234906	1.17991	1.10073	1.26479	313.397	0.0012776
ENSG00000112787	12	133113955	rs11146945	12	133152192	G	A	0.193452	-0.0343897	0.0142955	0.0161443	-0.250694	0.0101872	1.01689e-133	0.137178	0.0572955	0.0166558	0.368306	20	0.0248788	0.249477	1.14703	1.02519	1.28335	605.589	0.310902
ENSG00000204583	12	133183386	rs10870471	12	133150309	G	C	0.132937	-0.0419042	0.0136644	0.00216466	-0.19881	0.0172211	7.86056e-31	0.210775	0.0711144	0.00303785	0.0937855	17	0.0713908	0.350159	1.23463	1.074	1.41929	133.277	0.138594
ENSG00000150456	13	21325483	rs9509444	13	21500583	G	A	0.477183	0.0335248	0.0134035	0.0123774	0.0631888	0.00857356	1.70369e-13	0.530549	0.224	0.0178593	0.898143	4	0.091509	0.969589	1.69987	1.09583	2.63686	54.3198	0.319163
ENSG00000132953	13	21414328	rs9509441	13	21499444	G	A	0.478175	0.0336259	0.0133867	0.0120088	-0.0850859	0.00858257	3.6259e-23	-0.3952	0.162303	0.014894	0.241621	4	-0.713314	-0.0770861	0.673545	0.490018	0.92581	98.2835	0.300287
ENSG00000150457	13	21591428	rs80327562	13	21648530	G	C	0.0287698	-0.0554445	0.0224713	0.0136116	0.313714	0.0136148	1.7612e-117	-0.176736	0.0720394	0.0141543	0.21523	17	-0.317933	-0.0355388	0.838001	0.727651	0.965085	530.94	0.294674
ENSG00000027001	13	24383943	rs9578653	13	24446871	A	C	0.456349	0.0350831	0.0137825	0.0109129	-0.127921	0.00906473	3.20359e-45	-0.274255	0.109481	0.0122432	0.820875	20	-0.488838	-0.0596722	0.760138	0.613339	0.942073	199.147	0.275621
ENSG00000132932	13	26273099	rs9319262	13	26547225	A	T	0.22123	0.0432696	0.0128632	0.000768688	0.104586	0.00820462	3.23143e-37	0.413723	0.127202	0.00114399	0.224588	13	0.164407	0.663039	1.51244	1.17869	1.94068	162.491	0.0796104
ENSG00000180730	13	26621966	rs9319262	13	26547225	A	T	0.22123	0.0432696	0.0128632	0.000768688	0.107525	0.00820335	2.9866e-39	0.402416	0.123507	0.00112105	0.281745	14	0.160342	0.64449	1.49543	1.17391	1.90501	171.805	0.078997
ENSG00000186184	13	28218225	rs498432	13	28191895	C	T	0.529762	0.0275505	0.0126512	0.0294286	-0.399357	0.00765952	0	-0.0689872	0.0317066	0.0295701	0.176156	20	-0.131132	-0.00684226	0.933339	0.877102	0.993181	2718.44	0.373763
ENSG00000232117	13	30729890	rs1571071	13	30745506	T	C	0.0198413	0.0500312	0.0162239	0.00204381	0.152193	0.0278957	4.8753e-08	0.328734	0.122451	0.00726121	0.985702	5	0.08873	0.568738	1.38921	1.09279	1.76604	29.7656	0.217995
ENSG00000170919	13	45940676	rs11617888	13	45976349	A	G	0.0922619	-0.0532489	0.0247571	0.0314876	0.390805	0.0155432	1.67723e-139	-0.136254	0.0635804	0.0321109	0.926851	20	-0.260872	-0.0116364	0.872621	0.77038	0.988431	632.178	0.389764
ENSG00000214455	13	45964944	rs34481006	13	45990221	T	C	0.0843254	-0.0652588	0.0263539	0.013277	0.148563	0.0253364	4.5294e-09	-0.439268	0.192562	0.0225383	0.688638	7	-0.81669	-0.0618465	0.644508	0.441892	0.940027	34.382	0.342061
ENSG00000136156	13	48822178	rs3803188	13	48808132	T	C	0.238095	0.0317904	0.0141909	0.0250778	0.237325	0.00902246	1.73505e-152	0.133953	0.0600117	0.0256073	0.388564	20	0.0163301	0.251576	1.14334	1.01646	1.28605	691.89	0.35598
ENSG00000123179	13	50250241	rs9562915	13	50283389	C	T	0.224206	-0.0308896	0.0152986	0.043476	-0.657426	0.0125221	0	0.0469857	0.0232877	0.0436307	0.0668395	20	0.00134181	0.0926296	1.04811	1.00134	1.09706	2756.38	0.445454
ENSG00000186047	13	51351609	rs573666	13	51194405	T	C	0.218254	0.030894	0.0131487	0.0187945	0.0853526	0.00835578	1.70231e-24	0.361957	0.158074	0.0220334	0.527214	20	0.052132	0.671782	1.43614	1.05351	1.95772	104.342	0.338073
ENSG00000102786	13	51978306	rs9535673	13	52032964	G	A	0.185516	-0.0339093	0.0148211	0.0221427	0.28531	0.00907909	9.21878e-217	-0.118851	0.0520848	0.0224972	0.517472	20	-0.220937	-0.0167648	0.88794	0.801767	0.983375	987.528	0.34178
ENSG00000139668	13	52247407	rs17532524	13	52316599	A	G	0.202381	-0.0332469	0.0162899	0.0412553	0.488733	0.0112642	0	-0.0680267	0.0333677	0.0414802	0.813761	20	-0.133427	-0.00262601	0.934236	0.875091	0.997377	1882.53	0.439521
ENSG00000123191	13	52546219	rs41292790	13	52599135	G	A	0.0545635	0.0489845	0.0192452	0.0109187	-0.334651	0.0118938	3.49582e-174	-0.146375	0.0577431	0.0112469	0.290778	19	-0.259551	-0.0331985	0.863834	0.771397	0.967346	791.668	0.266623
ENSG00000228444	13	76204820	rs9543994	13	76176899	G	A	0.635913	-0.0282544	0.012793	0.0272045	-0.273046	0.0215024	6.03518e-37	0.103479	0.0475563	0.0295615	0.404248	20	0.0102687	0.196689	1.10902	1.01032	1.21737	161.249	0.373763
ENSG00000125245	13	99910483	rs9517691	13	99988977	G	C	0.448413	-0.0253749	0.0126167	0.0443027	-0.138994	0.00798908	8.54339e-68	0.182561	0.091376	0.0457264	0.809421	20	0.00346404	0.361658	1.20029	1.00347	1.43571	302.69	0.451507
ENSG00000134882	13	99945858	rs9517704	13	100033061	A	T	0.496032	0.0271139	0.0131294	0.0389108	0.146002	0.00858258	6.76033e-65	0.185709	0.0905866	0.0403568	0.949929	20	0.00815926	0.363259	1.20407	1.00819	1.43801	289.389	0.438438
ENSG00000134899	13	103512769	rs3818356	13	103519470	A	G	0.362103	0.0337502	0.0154643	0.0290757	-0.211124	0.00926431	5.89465e-115	-0.159859	0.0735825	0.0298165	0.781864	20	-0.304081	-0.0156373	0.852264	0.737801	0.984484	519.337	0.375529
ENSG00000139832	13	111194748	rs4773208	13	111174957	T	C	0.472222	0.0423622	0.012745	0.000887912	0.3359	0.0083747	0	0.126116	0.0380729	0.000924746	0.594958	20	0.0514931	0.200739	1.13441	1.05284	1.22231	1608.72	0.0713126
ENSG00000165804	14	21565543	rs77709295	14	21524218	T	C	0.0486111	0.0695819	0.0243993	0.0043472	-0.157603	0.0187806	4.78751e-17	-0.4415	0.16351	0.00693094	0.43795	12	-0.76198	-0.12102	0.643071	0.466742	0.886016	70.4223	0.213887
ENSG00000155463	14	23238369	rs11157756	14	23173797	G	A	0.59623	0.0267746	0.0126448	0.0342224	-0.12377	0.0118023	9.91255e-26	-0.216325	0.104225	0.0379352	0.608333	20	-0.420606	-0.012044	0.805473	0.656649	0.988028	109.976	0.425687
ENSG00000155465	14	23270730	rs8006372	14	23259699	C	T	0.448413	0.0315453	0.0135797	0.0201804	-0.174539	0.00827716	1.0514e-98	-0.180735	0.078274	0.0209432	0.262378	15	-0.334152	-0.027318	0.834657	0.715945	0.973052	444.654	0.333762
ENSG00000100461	14	23379123	rs1043207	14	23369994	A	G	0.202381	0.0313647	0.0134549	0.0197479	-0.386776	0.00917597	0	-0.0810926	0.0348405	0.0199364	0.941938	20	-0.14938	-0.0128052	0.922108	0.861242	0.987276	1776.7	0.327853
ENSG00000100908	14	24609485	rs2277482	14	24587795	T	C	0.433532	-0.0286417	0.0138757	0.0390032	-0.216322	0.00959103	1.2103e-112	0.132403	0.0644119	0.0398238	0.993959	10	0.00615568	0.25865	1.14157	1.00617	1.29518	508.711	0.434869
ENSG00000129518	14	34997025	rs12185017	14	35105371	A	G	0.0267857	-0.111028	0.0551709	0.0441733	-0.621238	0.0273391	2.63036e-114	0.178721	0.0891556	0.0450067	0.114436	11	0.00397602	0.353466	1.19569	1.00398	1.42399	516.354	0.449361
ENSG00000165410	14	35181811	rs11849114	14	35178281	T	C	0.205357	-0.0721854	0.0191401	0.000162323	0.536079	0.0111762	0	-0.134654	0.0358141	0.000170037	0.165882	20	-0.20485	-0.0644584	0.874018	0.81477	0.937575	2300.75	0.027804
ENSG00000226677	14	35409111	rs12893021	14	35440680	C	A	0.369048	0.034767	0.0151085	0.0213831	-0.1004	0.0128064	4.5126e-15	-0.346286	0.156832	0.027244	0.266727	15	-0.653677	-0.0388953	0.70731	0.52013	0.961851	61.4629	0.363249
ENSG00000100883	14	35474968	rs712311	14	35402379	G	A	0.568452	-0.03168	0.0127208	0.0127594	-0.240509	0.00793735	1.11539e-201	0.131721	0.0530695	0.0130633	0.0733725	20	0.0277048	0.235737	1.14079	1.02809	1.26584	918.146	0.283431
ENSG00000258790	14	35689217	rs72664840	14	35596323	T	C	0.0347222	-0.0493823	0.0188951	0.0089621	0.711355	0.00973878	0	-0.06942	0.0265791	0.009006	0.0554167	19	-0.121515	-0.017325	0.932935	0.885578	0.982824	5335.36	0.237267
ENSG00000125375	14	50790660	rs7146558	14	50784919	C	A	0.382937	-0.0267386	0.0129262	0.0385878	0.232592	0.00794634	2.47755e-188	-0.114959	0.0557132	0.0390735	0.821644	20	-0.224157	-0.00576113	0.891403	0.79919	0.994255	856.752	0.43227
ENSG00000259071	14	50793935	rs6572657	14	50789041	C	T	0.382937	-0.0266862	0.0129139	0.0387838	0.214553	0.0191098	2.99152e-29	-0.12438	0.0612007	0.0421199	0.736639	20	-0.244333	-0.00442663	0.883044	0.783226	0.995583	126.054	0.439567
ENSG00000100490	14	50839744	rs7152371	14	50806676	C	T	0.618056	0.0326486	0.0127181	0.0102556	0.445838	0.0112736	0	0.0732297	0.0285863	0.010416	0.617638	20	0.0172006	0.129259	1.07598	1.01735	1.13798	1563.97	0.253287
ENSG00000198513	14	51049506	rs2275591	14	50778816	A	C	0.382937	-0.0267061	0.0129196	0.038724	0.10612	0.00881508	2.23239e-33	-0.251661	0.123527	0.0416216	0.640037	20	-0.493774	-0.00954808	0.777508	0.610319	0.990497	144.925	0.439521
ENSG00000100575	14	58884772	rs10147224	14	58881694	C	T	0.0198413	-0.0710003	0.0281683	0.0117163	-0.0993992	0.014981	3.245e-11	0.714294	0.303145	0.0184591	0.576494	3	0.12013	1.30846	2.04274	1.12764	3.70046	44.0235	0.32504
ENSG00000020426	14	61319065	rs2093251	14	61322571	C	T	0.333333	0.0563431	0.0139649	5.46928e-05	-0.0544783	0.00957372	1.2674e-08	-1.03423	0.314233	0.000997323	0.819694	20	-1.65013	-0.418333	0.3555	0.192026	0.658143	32.3807	0.0734662
ENSG00000100714	14	64890737	rs57087457	14	64851847	A	G	0.262897	-0.0275542	0.0132387	0.0374024	-0.231612	0.0117443	1.4182e-86	0.118967	0.0574765	0.0384671	0.166296	20	0.00631306	0.231621	1.12633	1.00633	1.26064	388.927	0.428387
ENSG00000100568	14	68127670	rs17104544	14	68118746	A	G	0.213294	-0.0354884	0.0170783	0.0377103	0.180847	0.0174106	2.83559e-25	-0.196234	0.0963062	0.0415891	0.689311	20	-0.384994	-0.00747385	0.82182	0.680455	0.992554	107.893	0.439521
ENSG00000185650	14	69258783	rs7145032	14	69148778	G	A	0.296627	0.0296687	0.0140518	0.03474	-0.148339	0.00837495	3.37615e-70	-0.200006	0.0953984	0.0360345	0.491755	20	-0.386987	-0.0130251	0.818726	0.6791	0.987059	313.723	0.413808
ENSG00000100632	14	69856096	rs35876363	14	69906130	G	C	0.0763889	0.054597	0.0207408	0.00847969	0.127497	0.015918	1.1508e-15	0.428223	0.171237	0.0123928	0.848038	5	0.0925985	0.763848	1.53453	1.09702	2.14652	64.1539	0.275621
ENSG00000029364	14	69896918	rs17107007	14	69924429	G	T	0.0763889	0.0549224	0.0207418	0.00809916	0.564117	0.0155456	2.51991e-288	0.09736	0.0368664	0.00826891	0.475393	12	0.0251019	0.169618	1.10226	1.02542	1.18485	1316.81	0.231823
ENSG00000258889	14	70836690	rs8021180	14	70783943	G	A	0.324405	0.0354997	0.0126525	0.00501996	0.235721	0.0225816	1.6523e-25	0.150601	0.0555809	0.00673695	0.215722	6	0.0416624	0.25954	1.16253	1.04254	1.29633	108.965	0.211507
ENSG00000119599	14	73409725	rs12587742	14	73393391	A	G	0.372024	0.0289078	0.0147162	0.0494903	0.759759	0.00891363	0	0.0380486	0.0193747	0.0495497	0.6766	20	7.4188e-05	0.076023	1.03878	1.00007	1.07899	7265.12	0.463959
ENSG00000080815	14	73646762	rs214267	14	73647174	C	G	0.0823413	-0.0394358	0.0180441	0.0288503	-0.359618	0.010446	1.01571e-259	0.10966	0.0502767	0.0291736	0.915337	20	0.0111177	0.208202	1.1159	1.01118	1.23146	1185.18	0.373457
ENSG00000258376	14	73711706	rs214267	14	73647174	C	G	0.0823413	-0.0394358	0.0180441	0.0288503	-0.609108	0.0235023	4.28435e-148	0.0647435	0.0297289	0.0294214	0.52953	20	0.00647486	0.123012	1.06689	1.0065	1.1309	671.688	0.373763
ENSG00000133961	14	73836081	rs214260	14	73662629	T	C	0.0813492	-0.0393818	0.0180516	0.0291373	-0.169803	0.0106361	2.24761e-57	0.231926	0.107297	0.030654	0.766052	20	0.0216239	0.442228	1.26103	1.02186	1.55617	254.874	0.381936
ENSG00000140043	14	74336038	rs8020267	14	74318714	A	G	0.0138889	-0.0598793	0.0241915	0.0133153	0.428878	0.0139441	9.85705e-208	-0.139618	0.0565888	0.0136157	0.363336	10	-0.250532	-0.028704	0.86969	0.778387	0.971704	945.99	0.290412
ENSG00000013523	14	77273088	rs11628619	14	77305508	C	T	0.531746	-0.0348042	0.0134146	0.00947305	-0.300071	0.00889615	2.07222e-249	0.115987	0.0448369	0.00968549	0.165726	20	0.0281067	0.203867	1.12298	1.02851	1.22614	1137.74	0.244993
ENSG00000198894	14	77574035	rs2655991	14	77574438	A	G	0.290675	-0.0280562	0.0140063	0.0451658	-0.631434	0.00895261	0	0.0444325	0.0221907	0.0452519	0.375723	20	0.000938728	0.0879263	1.04543	1.00094	1.09191	4974.58	0.449989
ENSG00000100577	14	77792583	rs2270421	14	77787088	T	C	0.434524	0.0348245	0.0131082	0.00789096	0.320482	0.00857257	6.95297e-306	0.108663	0.0410046	0.00804887	0.281764	20	0.028294	0.189032	1.11479	1.0287	1.20808	1397.61	0.22847
ENSG00000100580	14	77822408	rs2287398	14	77809319	A	G	0.411706	0.0287801	0.0130927	0.0279357	-0.103489	0.00937677	2.5392e-28	-0.278097	0.128997	0.0310965	0.578705	18	-0.530931	-0.0252629	0.757223	0.588057	0.975054	121.81	0.38478
ENSG00000100591	14	77930015	rs12894526	14	77946638	A	C	0.0396825	-0.0619745	0.0189418	0.00106849	0.0840404	0.0117071	7.04292e-13	-0.737437	0.247696	0.00290904	0.403091	5	-1.22292	-0.251953	0.478338	0.294369	0.777281	51.5321	0.136991
ENSG00000066427	14	92548930	rs3814834	14	92572927	A	G	0.0902778	-0.0700254	0.0227997	0.00213113	0.329519	0.0134069	2.16104e-133	-0.212508	0.0697291	0.00230656	0.816985	19	-0.349177	-0.075839	0.808554	0.705268	0.926965	604.094	0.119695
ENSG00000012963	14	93684481	rs2905	14	93693422	T	C	0.266865	-0.0271641	0.0135074	0.04432	-0.364468	0.00831428	0	0.0745308	0.0370996	0.0445435	0.304971	20	0.00181558	0.147246	1.07738	1.00182	1.15864	1921.63	0.447837
ENSG00000100749	14	97330850	rs10873477	14	97362657	A	G	0.363095	-0.0307742	0.014141	0.0295379	-0.171044	0.0133034	7.83647e-38	0.17992	0.0838506	0.0318954	0.393747	20	0.0155728	0.344267	1.19712	1.01569	1.41096	165.307	0.388549
ENSG00000183576	14	99905649	rs12895433	14	99904186	A	G	0.563492	-0.0270006	0.0126212	0.0324116	0.307536	0.00780631	0	-0.0877964	0.0411002	0.0326665	0.960544	20	-0.168353	-0.00724001	0.915947	0.845056	0.992786	1552.03	0.393925
ENSG00000090061	14	99974443	rs8011858	14	99936321	G	A	0.56746	-0.0289502	0.012625	0.0218429	-0.0753546	0.00795131	2.617e-21	0.384186	0.172376	0.0258292	0.952643	16	0.046329	0.722043	1.46842	1.04742	2.05863	89.8136	0.35598
ENSG00000184990	14	105227134	rs10142660	14	105225620	T	G	0.0168651	0.0661536	0.0188009	0.00043376	-0.275807	0.0158446	7.30111e-68	-0.239855	0.0695456	0.000562908	0.290475	10	-0.376164	-0.103546	0.786742	0.686489	0.901635	303.004	0.0541431
ENSG00000211946	14	106667838	rs141483891	14	106622951	A	C	0.139881	0.0556461	0.0192452	0.00383504	0.889666	0.0736869	1.45619e-33	0.0625472	0.0222436	0.00492473	0.834406	17	0.0189497	0.106145	1.06454	1.01913	1.11198	145.772	0.177915
ENSG00000179455	15	23841759	rs10782510	15	23740593	A	G	0.580357	-0.0299346	0.013077	0.0220729	-0.0689974	0.00916568	5.1602e-14	0.433851	0.198098	0.0285181	0.0910339	11	0.0455789	0.822123	1.54319	1.04663	2.27533	56.6678	0.371078
ENSG00000166664	15	30669747	rs6493283	15	31070394	T	G	0.0198413	0.0391739	0.0190764	0.0400221	0.478805	0.0257375	3.01559e-77	0.081816	0.0400837	0.041238	0.907952	20	0.00325195	0.16038	1.08526	1.00326	1.17396	346.086	0.439521
ENSG00000186399	15	30701203	rs11854807	15	31065578	G	A	0.0188492	0.0433475	0.0191948	0.0239276	0.188221	0.0129527	7.66382e-48	0.230301	0.103204	0.0256475	0.956631	20	0.0280212	0.432581	1.25898	1.02842	1.54123	211.162	0.35598
ENSG00000260382	15	31174952	rs7164939	15	31303787	G	C	0.152778	0.028892	0.0133745	0.0307553	0.488192	0.0214245	6.2266e-115	0.0591816	0.0275188	0.0315088	0.352199	20	0.00524475	0.113118	1.06097	1.00526	1.11976	519.23	0.386049
ENSG00000021776	15	35204886	rs7182356	15	35264618	C	T	0.363095	0.0523942	0.0168769	0.00190608	-0.110627	0.0105453	9.54207e-26	-0.473612	0.159097	0.00291201	0.71388	9	-0.785442	-0.161782	0.622749	0.455918	0.850627	110.054	0.136991
ENSG00000214013	15	42605647	rs8037100	15	42580305	C	T	0.0605159	-0.0542283	0.0213345	0.0110281	-0.114385	0.014404	2.00231e-15	0.474085	0.195836	0.0154852	0.599207	16	0.0902464	0.857924	1.60654	1.09444	2.35826	63.0626	0.304774
ENSG00000180979	15	42837860	rs8037100	15	42580305	C	T	0.0605159	-0.0542283	0.0213345	0.0110281	0.377672	0.0144334	6.37969e-151	-0.143586	0.0567553	0.0114094	0.71352	20	-0.254826	-0.0323456	0.866246	0.775051	0.968172	684.687	0.268369
ENSG00000259577	15	52485180	rs4776010	15	52472683	T	G	0.0873016	0.0378896	0.0190447	0.0466445	-0.699609	0.0251031	6.26977e-171	-0.0541583	0.0272912	0.0472047	0.124001	20	-0.107649	-0.000667548	0.947282	0.897943	0.999333	776.705	0.457534
ENSG00000128833	15	52536257	rs2007854	15	52528507	A	G	0.175595	0.0866807	0.0417357	0.0378112	0.786057	0.0208388	0	0.110273	0.0531755	0.0381021	0.0641407	13	0.00604902	0.214497	1.11658	1.00607	1.23924	1422.86	0.42684
ENSG00000225973	15	55610370	rs10162990	15	55605930	A	G	0.103175	0.0342392	0.0161408	0.0338977	0.298407	0.0238929	8.52943e-36	0.11474	0.0548645	0.0364983	0.213869	3	0.00720558	0.222274	1.12158	1.00723	1.24891	155.984	0.416285
ENSG00000137776	15	59198548	rs2124203	15	59179264	A	G	0.0138889	0.105909	0.0214437	7.85543e-07	0.104775	0.0171235	9.42829e-10	1.01082	0.263017	0.000121453	0.499327	15	0.495307	1.52633	2.74785	1.641	4.60127	37.4395	0.0223667
ENSG00000140307	15	59940000	rs7162964	15	59949433	C	T	0.358135	-0.0526549	0.013279	7.33145e-05	0.344576	0.0122945	7.64043e-173	-0.152811	0.038921	8.63071e-05	0.767898	12	-0.229096	-0.0765258	0.858292	0.795252	0.926329	785.504	0.017149
ENSG00000140299	15	59966539	rs6151448	15	59980064	C	T	0.583333	-0.0463523	0.0126669	0.000252889	-0.168035	0.0085045	6.79233e-87	0.275849	0.0766643	0.000320506	0.735811	10	0.125587	0.426111	1.31765	1.13381	1.53129	390.393	0.0393492
ENSG00000166797	15	64375487	rs332262	15	64382897	T	C	0.168651	-0.0449279	0.016266	0.00574368	-0.164654	0.010155	4.01553e-59	0.272863	0.100212	0.00647217	0.0666381	20	0.0764475	0.469279	1.31372	1.07945	1.59884	262.896	0.207457
ENSG00000166855	15	65459118	rs7175829	15	65588628	T	C	0.136905	0.0316014	0.0135794	0.0199568	0.061888	0.00861326	6.71091e-13	0.510623	0.230641	0.0268334	0.999374	8	0.0585666	0.962679	1.66633	1.06032	2.6187	51.6271	0.362746
ENSG00000138615	15	65496081	rs529251	15	65562432	T	G	0.12996	0.0316697	0.0135874	0.0197629	0.113597	0.00864589	1.97332e-39	0.278791	0.121478	0.0217342	0.855838	8	0.0406941	0.516888	1.32153	1.04153	1.6768	172.629	0.337154
ENSG00000138617	15	65559877	rs665287	15	65585737	G	A	0.142857	0.0314866	0.0135736	0.0203573	0.279601	0.00847716	1.42864e-238	0.112613	0.0486662	0.0206689	0.84973	8	0.0172272	0.207999	1.1192	1.01738	1.23121	1087.87	0.332726
ENSG00000074696	15	65846721	rs2456015	15	65830518	C	T	0.0823413	-0.034475	0.0162314	0.0336721	0.233629	0.00931277	6.89512e-139	-0.147563	0.0697235	0.034311	0.773094	20	-0.284221	-0.0109049	0.862808	0.7526	0.989154	629.355	0.404158
ENSG00000174485	15	66017507	rs3890482	15	65840645	G	A	0.0853175	-0.0358442	0.0161666	0.0266109	-0.0665074	0.00928096	7.7221e-13	0.538951	0.254449	0.0341658	0.678807	20	0.040231	1.03767	1.71421	1.04105	2.82264	51.3516	0.403303
ENSG00000140332	15	70365322	rs2006830	15	70089063	T	C	0.292659	0.0399628	0.0184669	0.0304628	-0.0932243	0.0155322	1.949e-09	-0.428674	0.210573	0.041776	0.163782	8	-0.841397	-0.0159509	0.651372	0.431108	0.984176	36.024	0.439521
ENSG00000203392	15	75971882	rs12917507	15	75953903	T	G	0.580357	0.0298067	0.0128824	0.0206809	-0.167178	0.0219549	2.64509e-14	-0.178293	0.0805368	0.0268419	0.934549	20	-0.336145	-0.0204409	0.836697	0.714519	0.979767	57.9823	0.362746
ENSG00000140374	15	76555754	rs56372945	15	76603164	G	A	0.105159	0.0435536	0.0185006	0.0185644	0.713059	0.0113631	0	0.0610799	0.0259636	0.0186468	0.479565	16	0.0101912	0.111969	1.06298	1.01024	1.11848	3937.83	0.325483
ENSG00000117906	15	77233280	rs60929076	15	76620697	G	C	0.106151	0.0440617	0.0176102	0.0123475	-0.0980171	0.0114383	1.0421e-17	-0.449531	0.187166	0.016316	0.999256	4	-0.816376	-0.0826856	0.637927	0.442031	0.920641	73.4312	0.309144
ENSG00000172349	15	81528510	rs4778641	15	81604388	C	T	0.488095	-0.0299758	0.0132011	0.0231654	0.359361	0.00798086	0	-0.0834143	0.0367817	0.02334	0.121158	20	-0.155506	-0.0113222	0.91997	0.855982	0.988742	2027.51	0.346225
ENSG00000176700	15	85180188	rs11073716	15	85335774	T	C	0.558532	0.0282623	0.0129724	0.0293582	-0.21529	0.00896057	1.47364e-127	-0.131275	0.0605026	0.030026	0.601871	20	-0.24986	-0.0126899	0.876977	0.77891	0.98739	577.267	0.377207
ENSG00000136383	15	85388312	rs11073716	15	85335774	T	C	0.558532	0.0282623	0.0129724	0.0293582	-0.0594509	0.0081424	2.8479e-13	-0.475389	0.22771	0.0368257	0.197669	20	-0.921701	-0.0290774	0.621643	0.397842	0.971341	53.3104	0.418715
ENSG00000181991	15	89016453	rs8041391	15	89102448	T	C	0.15873	-0.0391533	0.0188639	0.0379341	-0.0698163	0.0111031	3.2158e-10	0.560805	0.284533	0.0487274	0.998841	8	0.00312032	1.11849	1.75208	1.00313	3.06023	39.539	0.462853
ENSG00000140575	15	90988462	rs2238325	15	91011262	G	A	0.376984	0.0360373	0.0134098	0.00720129	0.418799	0.00822217	0	0.0860492	0.0320642	0.00728227	0.0944156	20	0.0232034	0.148895	1.08986	1.02347	1.16055	2594.41	0.218092
ENSG00000140577	15	91130867	rs2238327	15	91012949	A	G	0.374008	0.0360498	0.0134141	0.00719996	-0.174965	0.00935003	3.89364e-78	-0.20604	0.0774538	0.0078103	0.147131	20	-0.357849	-0.0542306	0.813801	0.699178	0.947214	350.168	0.226379
ENSG00000167930	16	302243	rs56314769	16	294243	G	A	0.169643	-0.0472754	0.0188041	0.0119338	-0.33348	0.0122743	1.51026e-162	0.141764	0.0566283	0.0123005	0.112691	20	0.0307725	0.252755	1.1523	1.03125	1.28757	738.153	0.275621
ENSG00000131634	16	1592135	rs8048206	16	1583634	C	T	0.222222	-0.0519607	0.0234136	0.0264698	1.0578	0.0103141	0	-0.0491213	0.0221393	0.0265049	0.20086	20	-0.0925143	-0.00572827	0.952066	0.911636	0.994288	10518.3	0.360719
ENSG00000206053	16	1740269	rs2064289	16	1593645	T	C	0.673611	-0.0356415	0.0127053	0.00502794	-0.0915551	0.00865573	3.79342e-26	0.38929	0.14357	0.00669781	0.449154	20	0.107893	0.670687	1.47593	1.11393	1.95558	111.881	0.210716
ENSG00000074071	16	1822523	rs2575329	16	1819433	G	A	0.62004	-0.0306657	0.0127011	0.0157609	0.137722	0.00807742	3.48341e-65	-0.222664	0.0931431	0.0168225	0.36227	20	-0.405224	-0.0401035	0.800384	0.666827	0.96069	290.711	0.312328
ENSG00000167968	16	2287264	rs34683007	16	2290591	T	C	0.0595238	0.0448429	0.0215148	0.0371347	0.154329	0.0210115	2.0576e-13	0.290566	0.144913	0.0449509	0.954974	11	0.00653652	0.574595	1.33718	1.00656	1.77641	53.9487	0.449241
ENSG00000162076	16	2941285	rs11863195	16	2942330	T	C	0.389881	0.0277288	0.0137066	0.0430705	0.401429	0.00816778	0	0.0690752	0.0341734	0.0432473	0.517135	20	0.00209534	0.136055	1.07152	1.0021	1.14574	2415.51	0.444478
ENSG00000140987	16	3441575	rs117554633	16	3428149	T	G	0.0178571	0.0611903	0.0257185	0.0173484	-0.282476	0.033569	3.93569e-17	-0.216621	0.0946159	0.0220516	0.33937	14	-0.402068	-0.0311738	0.805235	0.668935	0.969307	70.8086	0.338073
ENSG00000188827	16	3646390	rs147625778	16	3663891	T	C	0.0545635	-0.0542394	0.023545	0.0212427	-0.106911	0.0188942	1.5279e-08	0.507333	0.237782	0.0328751	0.866225	19	0.0412803	0.973386	1.66086	1.04214	2.64689	32.0175	0.394318
ENSG00000103423	16	4491291	rs12927473	16	4604710	G	A	0.113095	0.103514	0.0348208	0.00295135	0.658339	0.0370065	8.47816e-71	0.157235	0.0536253	0.00336671	0.0974766	20	0.0521294	0.262341	1.17027	1.05351	1.29997	316.478	0.147083
ENSG00000153406	16	4528722	rs11639998	16	4527109	T	C	0.366071	0.0417372	0.0144309	0.00382543	0.598072	0.00846417	0	0.0697862	0.0241492	0.00385498	0.0855491	20	0.0224538	0.117119	1.07228	1.02271	1.12425	4992.73	0.15715
ENSG00000118898	16	4971625	rs12446456	16	4922201	T	C	0.34623	-0.0388432	0.0128952	0.00259346	-0.236218	0.00801937	1.05792e-190	0.164438	0.054875	0.00273014	0.0775301	20	0.056883	0.271993	1.17873	1.05853	1.31258	867.652	0.13296
ENSG00000103174	16	5079493	rs15951	16	5075248	G	A	0.625	-0.038071	0.0126921	0.00270346	-0.494303	0.00746004	0	0.0770196	0.0257031	0.00273086	0.668445	20	0.0266415	0.127398	1.08006	1.027	1.13587	4390.4	0.13296
ENSG00000179889	16	15150822	rs4985155	16	15129459	G	A	0.44246	-0.0310031	0.0133543	0.0202558	-0.0859372	0.0101533	2.5836e-17	0.360764	0.161136	0.0251632	0.0936556	20	0.0449374	0.676591	1.43442	1.04596	1.96716	71.6387	0.354319
ENSG00000263335	16	15823690	rs16967494	16	15820863	T	C	0.272817	-0.0318964	0.0144324	0.0271013	1.17401	0.0144813	0	-0.0271687	0.0122978	0.0271583	0.0748044	20	-0.0512724	-0.00306501	0.973197	0.95002	0.99694	6572.47	0.363249
ENSG00000263065	16	15835328	rs12596141	16	15821246	T	C	0.272817	-0.032882	0.0144364	0.0227442	0.669436	0.0211108	1.10986e-220	-0.049119	0.0216206	0.0230949	0.138555	20	-0.0914954	-0.00674262	0.952068	0.912566	0.99328	1005.56	0.34428
ENSG00000133392	16	15873941	rs16967494	16	15820863	T	C	0.272817	-0.0318964	0.0144324	0.0271013	0.565392	0.00850613	0	-0.0564147	0.0255405	0.0271861	0.167356	20	-0.106474	-0.00635532	0.945147	0.898998	0.993665	4418.1	0.363249
ENSG00000091262	16	16280082	rs2007413	16	16308675	T	C	0.0892857	0.050755	0.0195207	0.00932073	-0.266628	0.0123004	3.42672e-104	-0.190359	0.0737382	0.00983562	0.157865	13	-0.334886	-0.0458321	0.826662	0.71542	0.955202	469.865	0.246315
ENSG00000227827	16	16460722	rs2007413	16	16308675	T	C	0.0892857	0.050755	0.0195207	0.00932073	1.02357	0.0267641	0	0.0495865	0.0191153	0.00948465	0.0995119	11	0.0121205	0.0870525	1.05084	1.01219	1.09095	1462.61	0.242212
ENSG00000103489	16	17380182	rs1045885	16	17196433	G	C	0.580357	0.0355059	0.0126734	0.00508487	0.615345	0.00720335	0	0.0577008	0.0206067	0.00510864	0.703461	20	0.0173117	0.0980899	1.0594	1.01746	1.10306	7297.4	0.179826
ENSG00000261056	16	53332920	rs2908795	16	53417443	A	G	0.0704365	-0.0588934	0.0154822	0.000142416	0.497913	0.0264853	7.60881e-79	-0.118281	0.0317243	0.000192711	0.64844	5	-0.180461	-0.0561014	0.888446	0.834886	0.945443	353.425	0.030423
ENSG00000259962	16	53396760	rs2908795	16	53417443	A	G	0.0704365	-0.0588934	0.0154822	0.000142416	0.652878	0.0220421	8.35774e-193	-0.0902059	0.0239085	0.000161325	0.682308	5	-0.137067	-0.0433452	0.913743	0.871912	0.957581	877.32	0.0274027
ENSG00000260078	16	53402944	rs2908795	16	53417443	A	G	0.0704365	-0.0588934	0.0154822	0.000142416	-0.232657	0.0130477	4.04637e-71	0.253134	0.0680426	0.000199041	0.718324	5	0.119771	0.386497	1.28806	1.12724	1.47182	317.954	0.030423
ENSG00000261804	16	53413031	rs2908795	16	53417443	A	G	0.0704365	-0.0588934	0.0154822	0.000142416	0.731342	0.0215597	3.18968e-252	-0.0805279	0.0213023	0.000156672	0.39597	6	-0.12228	-0.0387754	0.922629	0.8849	0.961967	1150.68	0.0272845
ENSG00000262714	16	53421926	rs2908795	16	53417443	A	G	0.0704365	-0.0588934	0.0154822	0.000142416	0.532434	0.0159694	9.87022e-244	-0.110612	0.0292668	0.000157192	0.576717	6	-0.167975	-0.0532491	0.895286	0.845375	0.948144	1111.61	0.0272845
ENSG00000103479	16	53496725	rs2192868	16	53428284	A	G	0.259921	0.0289356	0.0130354	0.0264344	-0.642274	0.00719156	0	-0.0450518	0.020302	0.0264809	0.277143	13	-0.0848437	-0.00525988	0.955948	0.918656	0.994754	7976.17	0.360719
ENSG00000262557	16	53526416	rs2192868	16	53428284	A	G	0.259921	0.0289356	0.0130354	0.0264344	0.375554	0.0208852	2.7056e-72	0.0770477	0.0349732	0.0275913	0.227168	9	0.00850023	0.145595	1.08009	1.00854	1.15673	323.346	0.365168
ENSG00000166971	16	53531807	rs2192868	16	53428284	A	G	0.259921	0.0289356	0.0130354	0.0264344	0.420401	0.0115479	3.54786e-290	0.0688287	0.0310647	0.0267151	0.401363	14	0.00794189	0.129716	1.07125	1.00797	1.1385	1325.32	0.36214
ENSG00000051108	16	56971879	rs12599065	16	56896036	C	T	0.598214	0.0256463	0.0129196	0.0471368	-0.192875	0.00799701	1.60294e-128	-0.132968	0.0672108	0.0478859	0.93566	20	-0.264701	-0.00123483	0.875493	0.767435	0.998766	581.697	0.460692
ENSG00000182885	16	57713037	rs8051301	16	57721952	C	T	0.21627	-0.0321361	0.0134962	0.01726	0.338432	0.00983628	2.01571e-259	-0.0949558	0.039974	0.017528	0.162334	20	-0.173305	-0.0166068	0.909413	0.840881	0.98353	1183.81	0.317375
ENSG00000260467	16	57725339	rs11648336	16	57722576	A	T	0.21627	-0.0321963	0.0134976	0.017064	0.233533	0.0232756	1.0871e-23	-0.137866	0.0594083	0.0203055	0.627997	20	-0.254306	-0.0214257	0.871215	0.775454	0.978802	100.669	0.33002
ENSG00000159625	16	57747211	rs11648336	16	57722576	A	T	0.21627	-0.0321963	0.0134976	0.017064	0.209366	0.0101096	2.83796e-95	-0.15378	0.0648951	0.017804	0.10203	20	-0.280974	-0.0265856	0.857461	0.755048	0.973765	428.888	0.3187
ENSG00000102996	16	58070137	rs9931166	16	58143392	A	G	0.251984	-0.0422775	0.013237	0.00140369	0.064079	0.00901785	1.1963e-12	-0.659771	0.226481	0.00357807	0.0605372	13	-1.10367	-0.215868	0.51697	0.33165	0.805841	50.4923	0.150334
ENSG00000070770	16	58211817	rs35580381	16	58196965	G	T	0.135913	-0.0453626	0.0146467	0.00195411	0.133763	0.0108689	8.30528e-35	-0.339126	0.112911	0.00266915	0.13482	20	-0.560432	-0.11782	0.712393	0.570963	0.888856	151.461	0.132154
ENSG00000205250	16	67229446	rs12051249	16	67241427	G	A	0.0238095	-0.0457565	0.0209209	0.0287343	-0.151165	0.0152705	4.19621e-23	0.302691	0.141735	0.0327107	0.880056	20	0.0248904	0.580492	1.3535	1.0252	1.78692	97.9932	0.393925
ENSG00000102890	16	67235473	rs3730399	16	67229019	G	A	0.0109127	-0.0419457	0.0209461	0.0452251	0.425891	0.0223767	9.12462e-81	-0.0984894	0.0494534	0.0464193	0.986963	20	-0.195418	-0.00156074	0.906205	0.822491	0.99844	362.247	0.455285
ENSG00000125122	16	67250996	rs2233455	16	67207933	T	C	0.0218254	-0.0522583	0.0206477	0.0113755	-0.136876	0.0151882	2.0233e-19	0.381792	0.156685	0.0148228	0.998218	20	0.0746894	0.688895	1.46491	1.07755	1.99151	81.2161	0.29965
ENSG00000103047	16	68998295	rs1801026	16	68867456	T	C	0.154762	-0.0451302	0.0166047	0.00656931	0.186595	0.013385	3.58913e-44	-0.241861	0.0906632	0.00763749	0.984893	20	-0.419561	-0.0641611	0.785165	0.657335	0.937854	194.34	0.223041
ENSG00000167377	16	71489249	rs8050871	16	71509796	C	G	0.39881	0.0516196	0.013605	0.000148139	0.270616	0.00847856	1.51707e-223	0.190748	0.0506281	0.0001648	0.412615	20	0.0915169	0.289979	1.21015	1.09584	1.3364	1018.74	0.0274027
ENSG00000224470	16	71885562	rs10852506	16	71969945	C	T	0.321429	-0.0510621	0.0128111	6.72636e-05	0.0538324	0.00886364	1.2523e-09	-0.948538	0.284652	0.000861409	0.199579	18	-1.50646	-0.39062	0.387307	0.221694	0.676637	36.8861	0.0680732
ENSG00000166454	16	81075207	rs12456	16	81065059	G	A	0.015873	0.052457	0.0209528	0.0122945	0.175698	0.0151151	3.1122e-31	0.298563	0.121989	0.0143869	0.393121	12	0.0594646	0.537661	1.34792	1.06127	1.712	135.117	0.295587
ENSG00000153815	16	81612071	rs3751857	16	81734778	G	C	0.116071	-0.0318649	0.0143336	0.0262102	0.146725	0.0087425	3.24992e-63	-0.217174	0.0985433	0.0275355	0.544424	20	-0.410319	-0.0240291	0.80479	0.663439	0.976257	281.668	0.365069
ENSG00000261235	16	82125588	rs4888208	16	82191966	T	C	0.53373	0.0599494	0.0131047	4.77024e-06	-0.0650171	0.0115022	1.5804e-08	-0.922055	0.259295	0.000376528	0.140667	17	-1.43027	-0.413837	0.397701	0.239244	0.661109	31.9517	0.0425832
ENSG00000135698	16	82192617	rs12445041	16	82194190	G	A	0.53373	0.0600491	0.0131073	4.61998e-06	0.558182	0.00765366	0	0.10758	0.0235284	4.82319e-06	0.240686	20	0.0614643	0.153696	1.11358	1.06339	1.16614	5318.8	0.00177646
ENSG00000103248	16	86576311	rs4843390	16	86568824	A	G	0.147817	0.0535417	0.0238303	0.024653	-0.476458	0.0113234	0	-0.112374	0.0500868	0.0248585	0.120165	20	-0.210544	-0.0142039	0.89371	0.810143	0.985897	1770.5	0.353469
ENSG00000226180	16	87728448	rs118009691	16	87757491	A	G	0.116071	-0.0388818	0.0170676	0.0227206	0.55548	0.026019	3.98377e-101	-0.0699967	0.0309003	0.0234976	0.156772	20	-0.130561	-0.00943211	0.932397	0.877603	0.990612	455.78	0.347199
ENSG00000104731	16	87764844	rs2290019	16	87741662	A	C	0.12004	-0.0403107	0.0139295	0.0038047	-0.691469	0.00873649	0	0.0582972	0.0201583	0.00382827	0.456243	20	0.0187869	0.0978075	1.06003	1.01896	1.10275	6264.28	0.156669
ENSG00000205037	16	88128119	rs4843791	16	88115823	A	C	0.239087	-0.0361254	0.014575	0.0131902	0.120137	0.012893	1.18551e-20	-0.300702	0.125539	0.016607	0.969946	20	-0.546758	-0.0546456	0.740298	0.578823	0.946821	86.8252	0.310375
ENSG00000261226	16	89004623	rs28375406	16	88996841	G	A	0.210317	-0.0383519	0.0146081	0.00865526	-0.288806	0.0199879	2.54354e-47	0.132795	0.0514093	0.00979193	0.939485	20	0.0320328	0.233557	1.14202	1.03255	1.26309	208.775	0.245853
ENSG00000205018	16	89012064	rs12102677	16	89016494	C	A	0.172619	-0.0352308	0.0143145	0.0138475	0.246161	0.0200519	1.21579e-34	-0.143121	0.0593081	0.0158142	0.872921	20	-0.259365	-0.0268771	0.866649	0.771541	0.973481	150.705	0.307034
ENSG00000258839	16	89982956	rs72477006	16	89950299	C	G	0.292659	0.0465133	0.0214783	0.0303424	0.819079	0.0124537	0	0.0567873	0.0262367	0.030432	0.202857	20	0.00536337	0.108211	1.05843	1.00538	1.11428	4325.68	0.38011
ENSG00000260528	16	90206275	rs7198289	16	90134174	A	C	0.183532	0.0346344	0.017368	0.046136	-0.524658	0.0249016	1.52493e-98	-0.0660133	0.0332514	0.0471136	0.146169	20	-0.131186	-0.000840556	0.936118	0.877055	0.99916	443.913	0.457238
ENSG00000262061	17	182137	rs11871632	17	180923	T	G	0.213294	0.0355607	0.0132041	0.00707783	0.426033	0.0206762	2.47518e-94	0.0834693	0.0312567	0.00757514	0.753905	20	0.0222062	0.144732	1.08705	1.02245	1.15573	424.566	0.222987
ENSG00000171861	17	690631	rs9915388	17	698176	A	G	0.0823413	0.0796395	0.0184912	1.65566e-05	0.225058	0.0123676	5.41162e-74	0.353862	0.0844317	2.77602e-05	0.0506075	18	0.188376	0.519348	1.42456	1.20729	1.68093	331.145	0.00748584
ENSG00000132383	17	1768186	rs17734	17	1801144	C	T	0.477183	-0.0303707	0.0127333	0.0170726	-0.510437	0.00756433	0	0.0594994	0.0249614	0.0171418	0.150444	20	0.0105751	0.108424	1.06131	1.01063	1.11452	4553.48	0.315159
ENSG00000141258	17	2262572	rs8080278	17	2301121	T	C	0.0248016	-0.0601801	0.0291026	0.0386527	-0.414796	0.0180897	2.33332e-116	0.145084	0.070446	0.0394461	0.0745157	11	0.00700984	0.283158	1.15614	1.00703	1.32732	525.783	0.434166
ENSG00000132359	17	2810691	rs9911613	17	2950648	A	G	0.167659	0.0288343	0.0131652	0.0285108	0.104636	0.00876482	7.48252e-33	0.275567	0.127919	0.0312216	0.728762	3	0.0248458	0.526288	1.31728	1.02516	1.69264	142.52	0.384789
ENSG00000167740	17	4068533	rs62072182	17	4050848	C	A	0.0664683	0.0405716	0.016436	0.0135694	0.359725	0.00958013	1.8411799292536e-308	0.112785	0.0457891	0.0137725	0.180946	20	0.0230384	0.202532	1.11939	1.02331	1.2245	1409.93	0.291695
ENSG00000108556	17	4803719	rs72835059	17	4805389	A	G	0.0575397	0.0458852	0.0185678	0.0134654	0.344338	0.0133775	4.17166e-146	0.133256	0.0541712	0.013897	0.378703	20	0.0270804	0.239432	1.14254	1.02745	1.27053	662.552	0.29351
ENSG00000205710	17	4804470	rs72835059	17	4805389	A	G	0.0575397	0.0458852	0.0185678	0.0134654	0.379402	0.0164164	3.57273e-118	0.120941	0.0492187	0.0140018	0.527331	20	0.0244723	0.21741	1.12856	1.02477	1.24285	534.126	0.293893
ENSG00000091640	17	4866844	rs67501853	17	4882332	A	G	0.0486111	-0.0455305	0.0205491	0.0267122	0.93539	0.0141393	0	-0.0486754	0.0219808	0.0267977	0.599612	20	-0.0917578	-0.00559303	0.95249	0.912326	0.994423	4376.53	0.362746
ENSG00000108509	17	4881123	rs8075365	17	4824853	G	T	0.260913	0.0359288	0.0169478	0.0340087	0.289478	0.0114992	7.75767e-140	0.124116	0.0587534	0.0346444	0.172774	20	0.00895934	0.239273	1.13215	1.009	1.27032	633.718	0.406184
ENSG00000262227	17	4891371	rs2240289	17	4905127	G	A	0.240079	0.0402447	0.0163485	0.0138293	0.261516	0.0269094	2.5171e-22	0.15389	0.0644886	0.0170183	0.874722	20	0.0274923	0.280288	1.16636	1.02787	1.32351	94.4471	0.313407
ENSG00000196388	17	4896165	rs111731283	17	4826241	A	G	0.260913	0.0349393	0.0164153	0.0332989	0.103757	0.0110806	7.69185e-21	0.336742	0.162245	0.0379388	0.656728	20	0.0187418	0.654742	1.40038	1.01892	1.92465	87.6816	0.425687
ENSG00000129250	17	4916469	rs11656932	17	4827329	C	T	0.260913	0.0369093	0.0167603	0.0276522	0.150141	0.0116143	3.16124e-38	0.245831	0.113239	0.0299379	0.563816	20	0.0238826	0.467779	1.27868	1.02417	1.59645	167.114	0.376429
ENSG00000227495	17	4922948	rs112564094	17	4921397	C	T	0.0446429	-0.0428603	0.0190459	0.0244253	-0.524759	0.0335614	4.15228e-55	0.0816761	0.0366685	0.0259194	0.996111	16	0.00980584	0.153546	1.0851	1.00985	1.16596	244.478	0.356799
ENSG00000108839	17	6906719	rs434844	17	6910988	G	C	0.47123	0.0281961	0.0128082	0.0277064	0.115695	0.00815534	1.11221e-45	0.243711	0.112032	0.0296021	0.890312	20	0.0241283	0.463294	1.27598	1.02442	1.5893	201.254	0.373763
ENSG00000219200	17	6916793	rs11571353	17	6914340	T	C	0.116071	0.0386297	0.0187391	0.03926	-0.385585	0.0155011	1.4014e-136	-0.100185	0.0487658	0.0399364	0.498225	20	-0.195766	-0.00460403	0.90467	0.822205	0.995407	618.75	0.43563
ENSG00000181885	17	7165262	rs5412	17	7184046	A	G	0.0585317	-0.0325922	0.0147137	0.0267535	-0.154479	0.0106389	9.02471e-48	0.210981	0.096349	0.0285418	0.491958	9	0.022137	0.399825	1.23489	1.02238	1.49156	210.836	0.371078
ENSG00000006047	17	7194752	rs5412	17	7184046	A	G	0.0585317	-0.0325922	0.0147137	0.0267535	0.182086	0.0109915	1.22719e-61	-0.178993	0.0815255	0.0281241	0.680315	5	-0.338783	-0.019203	0.836112	0.712637	0.98098	274.435	0.368025
ENSG00000169992	17	7315686	rs11078689	17	7424482	G	A	0.365079	0.0489776	0.0136147	0.000321396	0.0675907	0.00999064	1.3294e-11	0.724621	0.228135	0.00149174	0.880014	16	0.277476	1.17177	2.06395	1.31979	3.22769	45.7707	0.0941185
ENSG00000129244	17	7555515	rs1642796	17	7542871	C	T	0.318452	0.0347912	0.0163564	0.0334141	0.301159	0.0115684	2.10683e-149	0.115525	0.0544926	0.0340056	0.10501	20	0.0087195	0.22233	1.12246	1.00876	1.24898	677.712	0.40276
ENSG00000141510	17	7577976	rs9891744	17	7574864	T	C	0.0734127	0.0641109	0.0210742	0.00234893	-0.122731	0.0169396	4.31799e-13	-0.52237	0.186233	0.00503284	0.492828	4	-0.887387	-0.157353	0.593113	0.41173	0.854402	52.4931	0.179476
ENSG00000183011	17	7774279	rs12453250	17	7761512	A	C	0.272817	0.050187	0.0202809	0.0133386	-0.226541	0.0136154	3.66081e-62	-0.221536	0.090509	0.0143783	0.0963035	17	-0.398934	-0.0441384	0.801287	0.671035	0.956822	276.843	0.295587
ENSG00000125434	17	8194871	rs4247363	17	8100372	T	C	0.234127	-0.0710444	0.0298491	0.0173069	-0.143234	0.0173415	1.4616e-16	0.496003	0.216874	0.0221926	0.403772	6	0.07093	0.921076	1.64214	1.07351	2.51199	68.2211	0.339201
ENSG00000166579	17	8355089	rs2133336	17	8313854	A	G	0.35119	-0.0272356	0.0128634	0.0342358	-0.136857	0.00810727	6.22957e-64	0.199008	0.0947279	0.0356556	0.574506	15	0.0133413	0.384675	1.22019	1.01343	1.46914	284.961	0.412278
ENSG00000161973	17	8640894	rs35490467	17	8637221	T	C	0.540675	0.0324402	0.0125805	0.00991973	-0.0549346	0.00805021	8.854e-12	-0.590524	0.244813	0.0158591	0.888835	16	-1.07036	-0.110691	0.554037	0.342886	0.895216	46.5669	0.307034
ENSG00000065320	17	9036088	rs7219198	17	9149392	C	G	0.141865	-0.0290667	0.0142854	0.0418794	-0.11096	0.00991189	4.33353e-29	0.261957	0.130853	0.0452939	0.898047	7	0.00548512	0.518429	1.29947	1.0055	1.67939	125.32	0.449989
ENSG00000266126	17	19832867	rs112291020	17	19879969	G	A	0.0793651	0.0455811	0.0192916	0.0181405	0.247118	0.0312515	2.62819e-15	0.18445	0.0814767	0.0235838	0.686074	20	0.0247557	0.344144	1.20256	1.02506	1.41078	62.5269	0.347498
ENSG00000128487	17	20067498	rs2008758	17	19893590	T	C	0.0763889	0.0455458	0.0192912	0.018228	0.351421	0.0145013	9.79909e-130	0.129605	0.0551547	0.0187816	0.886867	20	0.0215018	0.237708	1.13838	1.02173	1.26834	587.275	0.325483
ENSG00000189423	17	20326590	rs16942325	17	20027063	G	A	0.0853175	0.0428179	0.0195053	0.0281501	0.666128	0.0272049	2.10309e-132	0.0642787	0.029399	0.0287846	0.977046	20	0.00665666	0.121901	1.06639	1.00668	1.12964	599.544	0.372658
ENSG00000132589	17	27215525	rs6505095	17	27210253	C	T	0.218254	-0.0268216	0.0134331	0.0458606	0.0910066	0.00841454	2.91023e-27	-0.294721	0.1501	0.0495881	0.536369	19	-0.588917	-0.000525	0.744739	0.554928	0.999475	116.973	0.463959
ENSG00000196535	17	27453979	rs16964821	17	27446158	C	T	0.0456349	0.0712897	0.0286269	0.0127635	0.158832	0.023966	3.4165e-11	0.448836	0.192537	0.0197448	0.741698	4	0.0714635	0.826209	1.56649	1.07408	2.28464	43.9223	0.327853
ENSG00000265798	17	29375866	rs8066156	17	30361629	C	T	0.0367063	0.0392013	0.0183635	0.0327816	0.100308	0.0159756	3.41199e-10	0.390811	0.193364	0.0432675	0.318733	5	0.0118176	0.769804	1.47818	1.01189	2.15934	39.4236	0.444478
ENSG00000172301	17	30182619	rs9906443	17	30185565	G	A	0.152778	0.0545191	0.0162859	0.00081508	-0.227553	0.0123452	7.1941e-76	-0.239588	0.0727404	0.000988617	0.478484	20	-0.382159	-0.0970168	0.786952	0.682386	0.907541	339.757	0.0731819
ENSG00000108651	17	30208353	rs1034627	17	30219569	A	G	0.132937	0.04343	0.0174528	0.0128307	-0.139866	0.0164154	1.59e-17	-0.310512	0.129995	0.0169109	0.083004	13	-0.565302	-0.0557218	0.733072	0.568188	0.945802	72.5975	0.313117
ENSG00000178691	17	30296050	rs12941700	17	30185022	A	G	0.132937	0.0556717	0.0187954	0.00305668	-0.083697	0.0123739	1.3423e-11	-0.665158	0.245152	0.00666285	0.0614686	17	-1.14566	-0.18466	0.514192	0.318015	0.831387	45.7516	0.210493
ENSG00000185158	17	30357707	rs2957920	17	30375698	C	G	0.0396825	0.0395597	0.0183684	0.0312651	0.268882	0.012634	1.6526e-100	0.147126	0.0686628	0.0321341	0.0996053	20	0.0125469	0.281705	1.1585	1.01263	1.32539	452.941	0.389764
ENSG00000126858	17	30524933	rs7208838	17	30468566	C	T	0.22123	0.0464503	0.0175568	0.00815211	-0.393825	0.0103052	0	-0.117947	0.0446869	0.00830534	0.105139	20	-0.205533	-0.0303607	0.888743	0.814213	0.970096	1460.47	0.231823
ENSG00000167236	17	34342550	rs854675	17	34359900	T	C	0.161706	-0.0398516	0.0184418	0.0307008	-0.278312	0.0129726	4.20845e-102	0.143191	0.0665984	0.0315505	0.127652	8	0.0126581	0.273724	1.15395	1.01274	1.31485	460.267	0.386049
ENSG00000129282	17	34961704	rs28573110	17	34914365	G	A	0.400794	0.0274124	0.0128626	0.0330758	-0.0769121	0.0119544	1.2445e-10	-0.356412	0.176174	0.043066	0.0559897	14	-0.701713	-0.011111	0.700184	0.495735	0.988951	41.3937	0.443615
ENSG00000132142	17	35604416	rs2411160	17	35594845	G	T	0.445437	-0.0323929	0.0133879	0.0155389	0.082508	0.008849	1.12041e-20	-0.392603	0.167636	0.0191809	0.219529	20	-0.72117	-0.0640364	0.675297	0.486183	0.937971	86.9368	0.326901
ENSG00000006114	17	35922222	rs4794755	17	35866985	C	T	0.242063	0.0634056	0.0204614	0.00194308	0.173147	0.0136257	5.37929e-37	0.366195	0.121636	0.00260758	0.665281	8	0.127788	0.604602	1.44224	1.13631	1.83052	161.478	0.129957
ENSG00000141141	17	35986640	rs57962176	17	35972254	T	C	0.143849	0.0501598	0.0163414	0.00214422	-0.349358	0.010219	3.77288e-256	-0.143577	0.0469637	0.00223419	0.0504107	16	-0.235626	-0.0515281	0.866254	0.790076	0.949777	1168.76	0.117875
ENSG00000179294	17	36829574	rs12941165	17	36844593	T	G	0.231151	-0.0322967	0.01442	0.0251096	0.102954	0.0100884	1.87931e-24	-0.3137	0.143396	0.0286951	0.537989	16	-0.594756	-0.0326438	0.730738	0.551697	0.967883	104.146	0.371953
ENSG00000161405	17	37970819	rs870829	17	38068382	A	C	0.25	-0.0277346	0.0128336	0.0306881	0.304953	0.00797589	0	-0.0909473	0.0421511	0.0309551	0.35689	18	-0.173563	-0.00833114	0.913066	0.840664	0.991703	1461.87	0.384559
ENSG00000108349	17	38312503	rs75905358	17	38284863	C	G	0.30754	0.0283159	0.0135905	0.037204	0.147905	0.00981776	2.75173e-51	0.191447	0.0927616	0.0390308	0.187018	11	0.00963426	0.37326	1.211	1.00968	1.45246	226.956	0.43227
ENSG00000267548	17	40128465	rs2070106	17	40125864	A	G	0.415675	0.0296344	0.0146445	0.043013	0.105718	0.0116695	1.3117e-19	0.280315	0.141937	0.0482775	0.13979	16	0.00211848	0.558512	1.32355	1.00212	1.74807	82.0717	0.461265
ENSG00000197723	17	40275063	rs11079035	17	40289012	A	G	0.165675	-0.0381909	0.0157423	0.0152662	-0.109466	0.0167589	6.49841e-11	0.348885	0.153409	0.0229534	0.845295	3	0.0482034	0.649567	1.41749	1.04938	1.91471	42.6646	0.34428
ENSG00000126561	17	40451763	rs9909659	17	40473835	A	G	0.367063	0.0539452	0.0157409	0.000610127	-0.164658	0.00991391	6.01845e-62	-0.327619	0.0976113	0.00078974	0.0867388	20	-0.518937	-0.136301	0.720638	0.595153	0.87258	275.852	0.0648537
ENSG00000108785	17	40699747	rs8073311	17	40740277	G	T	0.529762	-0.0294059	0.0126434	0.02003	0.304085	0.0138581	1.01459e-106	-0.0967028	0.0418114	0.0207317	0.0806116	20	-0.178653	-0.0147525	0.907826	0.836396	0.985356	481.485	0.332726
ENSG00000108786	17	40704231	rs2292751	17	40725799	C	T	0.545635	-0.0291596	0.0126429	0.0210887	0.162604	0.00889536	1.20308e-74	-0.179329	0.0783694	0.0221224	0.379536	20	-0.332933	-0.025725	0.835831	0.716818	0.974603	334.145	0.338471
ENSG00000108788	17	40722171	rs646123	17	40720632	A	G	0.435516	0.0351331	0.0147326	0.0170923	0.146829	0.00884307	6.5414e-62	0.23928	0.101368	0.0182505	0.124858	20	0.0405987	0.437961	1.27033	1.04143	1.54954	275.688	0.323475
ENSG00000131470	17	40727091	rs668799	17	40716235	T	C	0.435516	0.0352056	0.0147646	0.0171045	0.0895983	0.00894106	1.23251e-23	0.392927	0.169387	0.0203574	0.160923	20	0.0609285	0.724926	1.48131	1.06282	2.06458	100.42	0.3302
ENSG00000037042	17	40815173	rs62078424	17	40880264	C	T	0.53373	-0.0284253	0.0126426	0.0245527	-0.120763	0.00867211	4.4405e-44	0.235382	0.106045	0.026444	0.520967	13	0.0275338	0.44323	1.26539	1.02792	1.55773	193.918	0.360719
ENSG00000108797	17	40843231	rs7222981	17	40879013	G	A	0.53373	-0.0282252	0.0126425	0.0255776	0.0579693	0.00796675	3.4285e-13	-0.486899	0.228124	0.0328134	0.364929	15	-0.934022	-0.039776	0.614529	0.39297	0.961005	52.9461	0.39404
ENSG00000108799	17	40874682	rs12951860	17	40874057	C	T	0.5625	-0.0282898	0.0126416	0.0252319	-0.060648	0.00806188	5.36151e-14	0.466459	0.217469	0.0319575	0.978002	10	0.0402198	0.892698	1.59434	1.04104	2.44171	56.5927	0.38868
ENSG00000175906	17	41477416	rs12944058	17	41486872	C	T	0.342262	0.0337926	0.0135782	0.0128198	0.128341	0.00854525	5.51331e-51	0.263303	0.10724	0.0140783	0.100241	20	0.0531126	0.473493	1.30122	1.05455	1.60559	225.57	0.294339
ENSG00000091947	17	42094935	rs77536093	17	42092328	G	A	0.093254	-0.109085	0.0467558	0.019644	-0.710257	0.0213085	1.32383e-243	0.153585	0.0659905	0.0199448	0.121229	17	0.0242436	0.282926	1.16601	1.02454	1.32701	1111.03	0.327853
ENSG00000161664	17	42252133	rs183462	17	42183376	G	C	0.173611	0.036393	0.0149438	0.0148782	-0.0864205	0.00919778	5.6785e-21	-0.421115	0.178634	0.0184022	0.149729	9	-0.771238	-0.0709924	0.656315	0.46244	0.931469	88.2811	0.32473
ENSG00000167105	17	48353805	rs2254177	17	48358419	A	G	0.250992	-0.030038	0.0137597	0.0290335	-0.255661	0.00869262	3.93749e-190	0.117491	0.0539681	0.0294766	0.15374	18	0.0117135	0.223268	1.12467	1.01178	1.25016	865.023	0.373763
ENSG00000251179	17	48362077	rs2254177	17	48358419	A	G	0.250992	-0.030038	0.0137597	0.0290335	-0.749208	0.0184947	0	0.040093	0.0183923	0.0292664	0.197251	20	0.00404409	0.0761419	1.04091	1.00405	1.07912	1641.01	0.373457
ENSG00000006282	17	48626816	rs873839	17	48631857	A	G	0.0426587	-0.0332531	0.0149842	0.0264722	-0.814932	0.00844542	0	0.0408048	0.0183919	0.0265123	0.96351	4	0.00475668	0.0768529	1.04165	1.00477	1.07988	9311.08	0.360719
ENSG00000141232	17	48942461	rs12449317	17	48953130	A	C	0.319444	0.0405729	0.0135766	0.00280401	-0.312109	0.00852451	1.76998e-293	-0.129996	0.0436443	0.00289627	0.124254	17	-0.215539	-0.0444532	0.878099	0.806107	0.95652	1340.52	0.136991
ENSG00000141179	17	53874265	rs16956393	17	53842535	G	T	0.0714286	-0.084835	0.0284852	0.00289935	-0.426225	0.0184115	1.45381e-118	0.199038	0.0673821	0.00313817	0.0765934	9	0.0669691	0.331107	1.22023	1.06926	1.39251	535.919	0.141461
ENSG00000005381	17	56352756	rs2333227	17	56358762	T	C	0.142857	0.0335881	0.0156607	0.0319735	0.325726	0.00984805	6.75659e-240	0.103118	0.0481803	0.0323351	0.074441	11	0.00868461	0.197551	1.10862	1.00872	1.21842	1093.97	0.390634
ENSG00000108375	17	56462408	rs2243828	17	56358884	G	A	0.143849	0.0336605	0.0156606	0.0316039	0.0735839	0.00996776	1.557e-13	0.457444	0.221664	0.0390478	0.0637847	11	0.0229826	0.891905	1.58003	1.02325	2.43977	54.4967	0.43227
ENSG00000182628	17	57209971	rs62081885	17	57202641	T	C	0.203373	0.0451445	0.0131731	0.000610239	-0.113934	0.00904901	2.37258e-36	-0.396233	0.119826	0.000943946	0.650393	20	-0.631092	-0.161374	0.67285	0.532011	0.850974	158.527	0.0721069
ENSG00000167447	17	57289684	rs2333445	17	57201717	G	C	0.203373	0.0448265	0.0131755	0.000668329	0.103059	0.00918086	3.06001e-29	0.43496	0.133587	0.00112995	0.104372	20	0.173129	0.696791	1.5449	1.18902	2.0073	126.01	0.078997
ENSG00000008283	17	61516702	rs7208461	17	61200132	C	T	0.093254	-0.0430519	0.0145987	0.00318794	-0.102344	0.00927603	2.6429e-28	0.420657	0.14765	0.00438556	0.521514	13	0.131263	0.710051	1.52296	1.14027	2.03409	121.731	0.167662
ENSG00000198909	17	61736719	rs2854209	17	61946767	A	G	0.449405	-0.0325054	0.0131612	0.0135189	-0.0743169	0.00870446	1.368e-17	0.437389	0.184357	0.0176674	0.120378	14	0.0760493	0.798729	1.54866	1.07902	2.22271	72.894	0.3187
ENSG00000108588	17	61838160	rs721575	17	61782920	C	T	0.44246	-0.0372837	0.01271	0.00335266	-0.124022	0.00800026	3.3521e-54	0.300623	0.104301	0.00394825	0.501456	20	0.096193	0.505053	1.3507	1.10097	1.65707	240.32	0.157778
ENSG00000198231	17	61873820	rs2854209	17	61946767	A	G	0.449405	-0.0325054	0.0131612	0.0135189	0.0777471	0.00866514	2.90121e-19	-0.418091	0.175578	0.0172552	0.20985	18	-0.762224	-0.0739581	0.658302	0.466628	0.928711	80.504	0.316112
ENSG00000108592	17	61902082	rs2584607	17	61938806	A	G	0.447421	-0.0314472	0.0131632	0.0168927	-0.411473	0.00794612	0	0.0764259	0.0320244	0.0170103	0.123379	20	0.0136581	0.139194	1.07942	1.01375	1.14935	2681.47	0.313407
ENSG00000087191	17	61906945	rs2597632	17	61894739	T	A	0.50496	0.0407609	0.0128109	0.0014639	0.173774	0.0124379	2.33e-44	0.234562	0.0756089	0.00192019	0.323808	20	0.0863686	0.382755	1.26435	1.09021	1.46632	195.198	0.107395
ENSG00000224383	17	62078687	rs4968681	17	62070153	A	G	0.281746	-0.0339014	0.0136136	0.012765	-0.195997	0.0106647	1.96381e-75	0.172969	0.0700928	0.0135981	0.790579	20	0.0355871	0.310351	1.18883	1.03623	1.3639	337.755	0.290412
ENSG00000108622	17	62088974	rs58370062	17	62105389	G	A	0.230159	-0.0335095	0.0136421	0.0140365	-0.207645	0.00902696	4.37013e-117	0.161379	0.0660726	0.0145882	0.946194	20	0.0318767	0.290881	1.17513	1.03239	1.33761	529.127	0.297944
ENSG00000256826	17	62487773	rs58006129	17	62625463	T	A	0.030754	-0.0528977	0.0254953	0.0380049	0.487741	0.0392921	2.21619e-35	-0.108455	0.0529974	0.0407157	0.151611	10	-0.21233	-0.0045801	0.897219	0.808698	0.99543	154.088	0.439431
ENSG00000198265	17	65154329	rs8065374	17	65164997	T	G	0.199405	0.0317203	0.0140974	0.0244439	-0.200638	0.010166	1.0541e-86	-0.158097	0.0707179	0.025378	0.683059	20	-0.296704	-0.0194899	0.853767	0.743264	0.980699	389.517	0.355504
ENSG00000108932	17	66275287	rs965991	17	66284635	G	T	0.358135	0.0292854	0.0130936	0.0253105	0.275657	0.00810961	2.985e-253	0.106239	0.0476023	0.0256286	0.18257	20	0.0129385	0.19954	1.11209	1.01302	1.22084	1155.42	0.35598
ENSG00000154265	17	67281918	rs477045	17	67289504	C	T	0.0456349	-0.040233	0.0185969	0.0305084	0.279033	0.0116423	6.11514e-127	-0.144187	0.0669186	0.0311881	0.410477	7	-0.275347	-0.0130265	0.865726	0.759308	0.987058	574.425	0.38478
ENSG00000267194	17	67548750	rs2716213	17	67497563	G	T	0.534722	-0.031512	0.0128414	0.0141299	0.114799	0.0192067	2.2728e-09	-0.274498	0.120921	0.0232038	0.413095	12	-0.511503	-0.0374928	0.759954	0.599594	0.963201	35.7249	0.345237
ENSG00000123700	17	68170501	rs9890133	17	68169005	G	A	0.136905	0.0569592	0.020189	0.00478289	-0.25597	0.0124572	8.01994e-94	-0.222523	0.0796126	0.00518876	0.616628	11	-0.378564	-0.0664823	0.800497	0.684844	0.935679	422.219	0.181469
ENSG00000227036	17	70477937	rs12601057	17	70633640	A	G	0.0218254	0.0744185	0.0263157	0.00468533	1.05559	0.0376828	1.14121e-172	0.0704993	0.0250565	0.00489883	0.693121	16	0.0213886	0.11961	1.07304	1.02162	1.12706	784.701	0.177915
ENSG00000167861	17	72958049	rs12453862	17	73014928	A	G	0.19246	-0.031492	0.0132507	0.0174719	0.0648889	0.00956641	1.1771e-11	-0.485322	0.216378	0.024901	0.3805	10	-0.909423	-0.0612211	0.615499	0.402757	0.940615	46.009	0.353469
ENSG00000167863	17	73039019	rs4435292	17	73035793	T	C	0.230159	-0.0364309	0.01313	0.0055265	-0.264735	0.018811	5.53437e-45	0.137613	0.0505515	0.00648432	0.290964	13	0.0385321	0.236694	1.14753	1.03928	1.26705	198.061	0.207457
ENSG00000180901	17	73045327	rs4435292	17	73035793	T	C	0.230159	-0.0364309	0.01313	0.0055265	-0.39808	0.00833015	0	0.0915165	0.0330389	0.00560622	0.63841	20	0.0267603	0.156273	1.09583	1.02712	1.16915	2283.68	0.187523
ENSG00000177728	17	73466705	rs28516463	17	73275426	G	T	0.157738	0.0458266	0.0202429	0.0235841	0.120749	0.0106586	9.44897e-30	0.379519	0.170959	0.0264224	0.169615	20	0.0444394	0.714599	1.46158	1.04544	2.04337	128.341	0.360719
ENSG00000213135	17	75086524	rs117431912	17	75076932	T	G	0.0119048	0.133608	0.066823	0.0455617	-0.777527	0.0691184	2.33698e-29	-0.171837	0.08729	0.0490016	0.833428	8	-0.342925	-0.0007486	0.842116	0.709691	0.999252	126.545	0.462853
ENSG00000267676	17	76247535	rs8079218	17	76247744	G	A	0.300595	-0.0301557	0.0126655	0.0172687	-0.317139	0.0220149	4.77157e-47	0.0950868	0.0404786	0.0188207	0.440598	19	0.0157487	0.174425	1.09975	1.01587	1.19056	207.523	0.325483
ENSG00000141519	17	78042423	rs150852551	17	78012361	G	C	0.164683	0.0466611	0.0198516	0.0187482	0.232015	0.0141585	2.36849e-60	0.201112	0.0864373	0.0199822	0.336737	20	0.0316949	0.370529	1.22276	1.0322	1.4485	268.533	0.327853
ENSG00000173821	17	78303625	rs8070920	17	78274186	G	A	0.297619	-0.0352717	0.0133412	0.00819766	0.0566092	0.00928782	1.0944e-09	-0.623073	0.256888	0.0152888	0.999453	13	-1.12657	-0.119573	0.536294	0.324142	0.8873	37.1489	0.303037
ENSG00000176108	17	78974357	rs56239087	17	78970499	T	C	0.0982143	-0.0291401	0.0146977	0.0474078	0.370425	0.0115803	1.63243e-224	-0.0786666	0.0397541	0.0478349	0.167937	20	-0.156585	-0.000748564	0.924348	0.855059	0.999252	1023.2	0.460692
ENSG00000226137	17	79005717	rs4969349	17	79006033	A	G	0.160714	0.0333615	0.0155462	0.0318757	0.481741	0.0132484	1.68565e-289	0.069252	0.032327	0.0321749	0.368701	16	0.00589108	0.132613	1.07171	1.00591	1.14181	1322.21	0.389946
ENSG00000175866	17	79050090	rs4077126	17	79021058	T	G	0.350198	0.038913	0.0146968	0.00810382	0.306549	0.010734	2.18413e-179	0.126939	0.0481483	0.00837877	0.388206	20	0.0325683	0.22131	1.13535	1.0331	1.24771	815.599	0.232194
ENSG00000141542	17	80634726	rs9788995	17	80602544	A	G	0.55754	-0.0442496	0.0128254	0.000560248	0.112705	0.00817084	2.78509e-43	-0.392613	0.117302	0.000816793	0.281628	20	-0.622525	-0.162701	0.67529	0.536588	0.849845	190.262	0.0656084
ENSG00000141560	17	80681381	rs2246577	17	80680394	T	C	0.529762	-0.0275305	0.0133068	0.0385549	-0.804631	0.0067941	0	0.0342151	0.0165403	0.0385847	0.625113	20	0.00179611	0.0666341	1.03481	1.0018	1.0689	14025.9	0.429379
ENSG00000167363	17	80701262	rs2263122	17	80697773	T	G	0.603175	-0.0264637	0.0129058	0.0403135	-0.245701	0.00796307	4.79987e-209	0.107707	0.0526424	0.0407549	0.296179	20	0.0045279	0.210886	1.11372	1.00454	1.23477	952.035	0.439431
ENSG00000262410	17	80703264	rs2264578	17	80711700	A	G	0.362103	0.0371538	0.012894	0.00395804	0.186736	0.0232757	1.0336e-15	0.198964	0.0733679	0.00669044	0.872402	20	0.0551629	0.342765	1.22014	1.05671	1.40884	64.3651	0.210716
ENSG00000079134	18	241285	rs8098928	18	268917	C	T	0.323413	0.0534523	0.0164969	0.0011947	-0.0922817	0.0125649	2.0668e-13	-0.57923	0.195391	0.00303206	0.184461	12	-0.962196	-0.196264	0.56033	0.382053	0.821796	53.9403	0.138594
ENSG00000176890	18	665591	rs2853543	18	666507	G	C	0.453373	-0.0345492	0.012922	0.0075024	-0.132001	0.00797397	1.49808e-61	0.261734	0.0991618	0.00830364	0.19791	20	0.0673769	0.456091	1.29918	1.0697	1.57789	274.035	0.231823
ENSG00000177426	18	3435791	rs238135	18	3448979	C	T	0.22123	-0.0427769	0.0135272	0.00156538	-0.369422	0.00873557	0	0.115794	0.0367194	0.00161334	0.4018	13	0.043824	0.187764	1.12276	1.0448	1.20655	1788.39	0.099037
ENSG00000177337	18	3596040	rs12455764	18	3597838	T	C	0.15377	0.0610878	0.0189754	0.00128499	-0.858951	0.014463	0	-0.0711191	0.0221238	0.00130628	0.307479	16	-0.114482	-0.0277565	0.931351	0.891828	0.972625	3527.12	0.089082
ENSG00000134265	18	10539330	rs555446	18	10545918	G	C	0.641865	-0.0321659	0.0126744	0.0111532	-0.488239	0.0111371	0	0.0658814	0.0260029	0.0112891	0.102026	20	0.0149157	0.116847	1.0681	1.01503	1.12395	1921.86	0.267204
ENSG00000267654	18	12744454	rs2847257	18	12776050	A	G	0.190476	-0.0279254	0.01303	0.0321004	-0.444099	0.0136016	7.88304e-234	0.062881	0.0294034	0.0324713	0.438335	20	0.00525034	0.120512	1.0649	1.00526	1.12807	1066.05	0.391966
ENSG00000101639	18	13058206	rs547084	18	13123645	C	G	0.210317	0.0251847	0.0128225	0.0495176	0.818295	0.0067685	0	0.030777	0.0156718	0.0495483	0.786632	20	6.0272e-05	0.0614937	1.03126	1.00006	1.06342	14616.2	0.463959
ENSG00000168675	18	13435125	rs8083180	18	13474957	T	C	0.258929	0.0334789	0.0127254	0.00851648	0.201424	0.00888099	6.99508e-114	0.166211	0.0636006	0.00896597	0.982584	20	0.0415538	0.290868	1.18082	1.04243	1.33759	514.398	0.236705
ENSG00000267702	18	13488568	rs7240182	18	13489403	T	C	0.350198	0.0321212	0.0126423	0.0110609	-0.725839	0.0168907	0	-0.0442539	0.0174479	0.0112017	0.768302	20	-0.0784518	-0.010056	0.956711	0.924547	0.989994	1846.65	0.266623
ENSG00000101773	18	20492337	rs111238505	18	20516135	A	G	0.0416667	0.0598588	0.0221011	0.00676083	0.624739	0.0140455	0	0.095814	0.035442	0.00686339	0.428501	6	0.0263477	0.16528	1.10055	1.0267	1.17972	1978.44	0.213485
ENSG00000101782	18	21049677	rs28455497	18	20910031	G	A	0.206349	0.0333959	0.0146875	0.0229805	-0.0982297	0.00910698	3.99991e-27	-0.339978	0.152808	0.0260902	0.472443	20	-0.639482	-0.0404743	0.711786	0.527566	0.960334	116.342	0.358171
ENSG00000141458	18	21126584	rs7227589	18	21075192	T	G	0.215278	0.041884	0.0175809	0.017202	-0.330142	0.00981014	2.80877e-248	-0.126867	0.0533859	0.017482	0.396341	20	-0.231503	-0.0222306	0.880851	0.79334	0.978015	1132.53	0.316921
ENSG00000264745	18	21584740	rs77548840	18	21574524	T	C	0.183532	-0.0345431	0.0173882	0.0469689	-0.731627	0.0245135	9.92272e-196	0.0472141	0.0238191	0.0474572	0.782808	19	0.000528664	0.0938995	1.04835	1.00053	1.09845	890.777	0.459687
ENSG00000078142	18	39601482	rs12961563	18	39530811	A	G	0.292659	-0.0449352	0.016545	0.00660876	-0.453681	0.0170438	4.14617e-156	0.0990458	0.0366577	0.00689423	0.958462	13	0.0271967	0.170895	1.10412	1.02757	1.18637	708.546	0.213778
ENSG00000269365	18	45406740	rs1787198	18	45404934	C	G	0.401786	-0.0394979	0.012704	0.00187659	-0.589007	0.019525	6.43913e-200	0.0670584	0.0216827	0.00198338	0.830225	20	0.0245603	0.109556	1.06936	1.02486	1.11578	910.037	0.108779
ENSG00000175387	18	45407718	rs12955534	18	45354493	C	T	0.400794	-0.0385941	0.0127005	0.00237525	0.114871	0.00943207	4.0317e-34	-0.335977	0.113953	0.00319432	0.295187	15	-0.559325	-0.112629	0.71464	0.571595	0.893482	148.322	0.142714
ENSG00000184828	18	45745083	rs62086136	18	45615376	A	G	0.180556	0.0336958	0.0152043	0.0266778	0.157922	0.0120091	1.6972e-39	0.213369	0.0976347	0.0288607	0.419325	20	0.022005	0.404733	1.23784	1.02225	1.4989	172.928	0.372866
ENSG00000167315	18	47325099	rs7227494	18	47269707	A	G	0.399802	0.0395386	0.0144768	0.00631117	0.249599	0.0160174	9.49908e-55	0.158408	0.0588843	0.00714169	0.266592	20	0.0429948	0.273821	1.17164	1.04393	1.31498	242.83	0.21656
ENSG00000154832	18	47811693	rs6507972	18	47748455	T	C	0.177579	-0.0299257	0.0134788	0.0264052	0.09552	0.00835564	2.90029e-30	-0.313292	0.143746	0.0292959	0.105307	8	-0.595034	-0.0315498	0.731036	0.551544	0.968943	130.686	0.373457
ENSG00000081923	18	55391995	rs11877467	18	55303491	T	G	0.480159	-0.0341298	0.0128376	0.00784693	0.101905	0.0124733	3.089e-16	-0.334919	0.132479	0.0114684	0.270101	12	-0.594578	-0.0752602	0.715396	0.551795	0.927502	66.7465	0.26892
ENSG00000074657	18	56591772	rs11873697	18	56668295	G	A	0.575397	0.0373411	0.0127169	0.00332124	0.153572	0.0133092	8.409e-31	0.24315	0.0854464	0.00443218	0.34541	20	0.0756751	0.410625	1.27526	1.07861	1.50776	133.144	0.168873
ENSG00000134444	18	59914423	rs10503067	18	59947299	T	C	0.134921	0.0413817	0.0137366	0.00259096	-0.330517	0.00921837	1.5817e-281	-0.125203	0.0417073	0.00268268	0.394534	20	-0.206949	-0.0434567	0.882318	0.813061	0.957474	1285.52	0.132389
ENSG00000267701	18	60981175	rs1893806	18	60984964	C	A	0.582341	0.032291	0.0127424	0.0112725	-0.126867	0.0214324	3.2312e-09	-0.254526	0.109256	0.0198256	0.985655	3	-0.468668	-0.0403842	0.775284	0.625835	0.96042	35.0393	0.327853
ENSG00000170677	18	67976786	rs41537545	18	67956300	A	G	0.112103	0.0340525	0.0151641	0.0247298	-0.134331	0.0157116	1.23299e-17	-0.253497	0.116715	0.0298606	0.453368	17	-0.482258	-0.0247356	0.776082	0.617388	0.975568	73.099	0.375771
ENSG00000180011	18	72914183	rs4891245	18	72907648	G	A	0.410714	0.0285788	0.0127531	0.0250311	-0.595596	0.00734557	0	-0.0479836	0.0214205	0.0250861	0.42551	20	-0.0899678	-0.00599942	0.953149	0.913961	0.994019	6574.35	0.354319
ENSG00000179981	18	72962307	rs9240	18	72910687	C	T	0.410714	0.0323018	0.0127635	0.0113802	-0.182725	0.00806446	1.16348e-113	-0.176779	0.0702854	0.011898	0.28627	16	-0.314538	-0.0390196	0.837965	0.730126	0.961732	513.388	0.273058
ENSG00000130856	18	74608623	rs62113105	18	74576881	T	G	0.498016	0.0349542	0.013136	0.00779184	-0.155791	0.0082362	8.51734e-80	-0.224366	0.0851483	0.00841369	0.760584	20	-0.391257	-0.0574753	0.799023	0.676207	0.944145	357.792	0.232194
ENSG00000166377	18	76983784	rs4799018	18	76945115	T	C	0.463294	-0.0283836	0.013518	0.0357561	-0.421496	0.00819373	0	0.0673401	0.0320982	0.0359102	0.0568757	20	0.00442763	0.130253	1.06966	1.00444	1.13912	2646.21	0.413009
ENSG00000119559	19	1470348	rs265274	19	1472007	C	T	0.0248016	0.0630292	0.0311125	0.0427799	0.407228	0.0222058	4.05642e-75	0.154776	0.0768655	0.0440516	0.10291	3	0.00411962	0.305432	1.1674	1.00413	1.35721	336.312	0.445454
ENSG00000167658	19	3980760	rs735842	19	4007080	C	T	0.0178571	-0.0314331	0.015381	0.0409902	-0.103492	0.0110312	6.4856e-21	0.303724	0.152105	0.0458462	0.645065	10	0.0055982	0.60185	1.3549	1.00561	1.82549	88.0173	0.451908
ENSG00000105229	19	4023514	rs735842	19	4007080	C	T	0.0178571	-0.0314331	0.015381	0.0409902	0.219339	0.0109691	5.96719e-89	-0.143309	0.0704898	0.0420483	0.397615	8	-0.281469	-0.00514899	0.866486	0.754674	0.994864	399.843	0.439567
ENSG00000167670	19	4423837	rs55637375	19	4386845	G	A	0.0664683	0.0345941	0.015847	0.0290355	-0.300714	0.00908153	1.95106e-240	-0.11504	0.0528123	0.0293854	0.386762	12	-0.218552	-0.0115279	0.89133	0.803682	0.988538	1096.45	0.373763
ENSG00000167676	19	4509960	rs11085076	19	4476270	A	G	0.656746	-0.0267112	0.0126706	0.0350203	0.0660508	0.00956177	4.92229e-12	-0.404404	0.200565	0.0437666	0.735638	10	-0.797511	-0.0112966	0.667374	0.450449	0.988767	47.7177	0.445454
ENSG00000221535	19	4889262	rs4544355	19	4914117	C	T	0.227183	0.0355017	0.0142114	0.0124853	0.253388	0.0223203	7.21548e-30	0.140108	0.0574273	0.0146977	0.32667	5	0.0275505	0.252666	1.1504	1.02793	1.28745	128.876	0.299124
ENSG00000205784	19	4896664	rs4544355	19	4914117	C	T	0.227183	0.0355017	0.0142114	0.0124853	0.407135	0.00891135	0	0.0871989	0.034958	0.0126175	0.0706661	13	0.0186812	0.155717	1.09111	1.01886	1.16849	2087.32	0.276941
ENSG00000223573	19	5563111	rs7260385	19	5598357	G	A	0.0248016	-0.0595719	0.0243629	0.0144774	-0.158031	0.0198626	1.774e-15	0.376963	0.161282	0.0194237	0.690983	12	0.0608503	0.693076	1.45785	1.06274	1.99986	63.3013	0.326901
ENSG00000125735	19	6666873	rs2291668	19	6669934	A	G	0.27877	-0.0312159	0.0144302	0.0305232	0.305469	0.0102981	2.31917e-193	-0.10219	0.0473649	0.0309664	0.185407	20	-0.195025	-0.0093548	0.902858	0.822814	0.990689	879.873	0.384559
ENSG00000104880	19	7498681	rs8111435	19	7491244	A	G	0.373016	-0.0304314	0.0153492	0.0474122	-0.193794	0.00868838	3.30435e-110	0.157029	0.0795159	0.0482887	0.126988	20	0.00117784	0.31288	1.17003	1.00118	1.36736	497.511	0.461265
ENSG00000183019	19	7743113	rs10422720	19	7789796	C	T	0.309524	-0.029569	0.0144724	0.0410393	-0.0761837	0.010035	3.15491e-14	0.388128	0.196726	0.0485033	0.83856	17	0.00254504	0.773711	1.47422	1.00255	2.1678	57.6354	0.462113
ENSG00000182566	19	7796317	rs4804788	19	7787335	T	G	0.310516	-0.0338009	0.0167771	0.0439359	-0.546176	0.0103117	0	0.0618865	0.0307396	0.0440885	0.918222	20	0.00163688	0.122136	1.06384	1.00164	1.12991	2805.46	0.445454
ENSG00000090659	19	7808671	rs10422720	19	7789796	C	T	0.309524	-0.029569	0.0144724	0.0410393	-0.200435	0.00910108	1.72633e-107	0.147524	0.0725151	0.0419118	0.934281	20	0.0053944	0.289654	1.15896	1.00541	1.33596	485.022	0.439521
ENSG00000186994	19	8397807	rs112992332	19	8391259	C	T	0.134921	0.0537322	0.0218646	0.013991	0.252608	0.0188753	7.60161e-41	0.21271	0.0880028	0.0156454	0.0564745	15	0.0402245	0.385195	1.23703	1.04104	1.4699	179.104	0.306435
ENSG00000181143	19	9025769	rs74427329	19	9126801	C	G	0.014881	-0.0524866	0.0243975	0.0314514	-0.18655	0.0196059	1.81709e-21	0.281353	0.134083	0.0358746	0.845108	5	0.0185503	0.544156	1.32492	1.01872	1.72315	90.5351	0.412997
ENSG00000127528	19	16437156	rs10419696	19	16420672	G	T	0.376984	0.0310913	0.0138203	0.0244686	-0.0931089	0.00897435	3.22209e-25	-0.333924	0.151881	0.0279071	0.481073	20	-0.631611	-0.0362372	0.716108	0.531735	0.964411	107.641	0.367059
ENSG00000127527	19	16524473	rs10413805	19	16591236	G	A	0.402778	-0.0300016	0.0131274	0.0222879	0.0913256	0.0086599	5.31191e-26	-0.328513	0.14708	0.0255113	0.145232	20	-0.61679	-0.0402362	0.719994	0.539674	0.960563	111.214	0.35598
ENSG00000105072	19	16619642	rs7246005	19	16607498	G	A	0.303571	-0.0402423	0.0157451	0.0105925	-0.346112	0.0114147	5.95226e-202	0.11627	0.0456527	0.0108706	0.395454	20	0.0267907	0.205749	1.1233	1.02715	1.22845	919.4	0.261397
ENSG00000085872	19	16641020	rs8103548	19	16714966	C	T	0.0575397	-0.0562539	0.020129	0.00519517	-0.121858	0.0154666	3.3054e-15	0.461634	0.175267	0.00844146	0.338696	8	0.118111	0.805157	1.58666	1.12537	2.23705	62.0752	0.232194
ENSG00000127526	19	16671917	rs4808048	19	16598150	G	A	0.40377	-0.0292452	0.0131249	0.0258654	0.130352	0.00957019	3.02079e-42	-0.224356	0.102027	0.0278785	0.144925	20	-0.424329	-0.0243831	0.799031	0.654209	0.975912	185.522	0.367059
ENSG00000268087	19	16734282	rs1020723	19	16727129	G	A	0.0406746	0.0469095	0.0205716	0.0225897	-0.520465	0.0334945	1.89498e-54	-0.09013	0.0399487	0.0240619	0.0561323	10	-0.168429	-0.0118305	0.913812	0.844991	0.988239	241.455	0.351186
ENSG00000269044	19	16745347	rs56200267	19	16723993	T	C	0.0376984	0.0471885	0.0205736	0.0218112	-0.535585	0.0318543	1.94022e-63	-0.0881065	0.0387691	0.0230506	0.0828228	11	-0.164094	-0.0121191	0.915663	0.848662	0.987954	282.697	0.34428
ENSG00000269427	19	16748153	rs56003264	19	16670075	T	C	0.0386905	0.0486251	0.020651	0.0185417	-0.433213	0.0352521	1.03779e-34	-0.112243	0.0485365	0.0207476	0.0637729	10	-0.207375	-0.0171115	0.893827	0.812715	0.983034	151.019	0.332726
ENSG00000130303	19	17515102	rs9783971	19	17536982	C	T	0.21627	0.044214	0.0160361	0.00583056	-0.0700649	0.0109343	1.4763e-10	-0.631043	0.249163	0.0113202	0.206388	6	-1.1194	-0.142684	0.532037	0.326475	0.867028	41.06	0.267523
ENSG00000254503	19	17528468	rs4808632	19	17518544	T	C	0.215278	0.0404886	0.015535	0.00915293	-0.125152	0.0141706	1.03e-18	-0.323515	0.129421	0.0124295	0.477009	11	-0.57718	-0.0698498	0.723601	0.561479	0.932534	78.0008	0.275621
ENSG00000269481	19	17529099	rs4808632	19	17518544	T	C	0.215278	0.0404886	0.015535	0.00915293	-0.171484	0.0259079	3.6164e-11	-0.236107	0.0973614	0.015306	0.377222	8	-0.426935	-0.0452787	0.789696	0.652506	0.955731	43.811	0.303037
ENSG00000064489	19	19279888	rs61061000	19	19283268	T	C	0.124008	0.0438757	0.0202034	0.0298779	-0.302157	0.0287747	8.56508e-26	-0.145208	0.0682788	0.0334455	0.723869	13	-0.279034	-0.0113816	0.864842	0.756514	0.988683	110.267	0.398942
ENSG00000167491	19	19558189	rs4808200	19	19554803	A	G	0.319444	0.029307	0.014313	0.0406013	0.484772	0.00793692	0	0.0604552	0.0295418	0.0407141	0.960593	20	0.00255327	0.118357	1.06232	1.00256	1.12565	3730.53	0.439431
ENSG00000160352	19	21286519	rs12609167	19	21233388	A	G	0.140873	-0.043098	0.0150146	0.00409949	0.154896	0.0121505	3.19033e-37	-0.278237	0.0993599	0.00510553	0.41422	20	-0.472982	-0.0834916	0.757117	0.623141	0.919899	162.514	0.179826
ENSG00000161277	19	36535775	rs12981654	19	36524282	C	T	0.327381	0.0297749	0.0134619	0.0269811	-0.163327	0.00840392	3.93469e-84	-0.182302	0.0829551	0.0279773	0.781218	20	-0.344894	-0.01971	0.83335	0.708295	0.980483	377.704	0.367059
ENSG00000186020	19	37060927	rs518196	19	37358974	T	C	0.154762	-0.0389902	0.0134795	0.00382129	-0.180135	0.00852268	3.71233e-99	0.21645	0.0755274	0.00415901	0.231425	11	0.0684163	0.364484	1.24166	1.07081	1.43977	446.729	0.162287
ENSG00000267260	19	37266017	rs518196	19	37358974	T	C	0.154762	-0.0389902	0.0134795	0.00382129	-0.142419	0.0116705	2.9811e-34	0.273771	0.097269	0.00488424	0.186288	12	0.0831238	0.464418	1.31491	1.08668	1.59109	148.921	0.177915
ENSG00000197050	19	37559987	rs7249696	19	37534077	G	T	0.0575397	0.0488636	0.0172506	0.00461743	-0.221897	0.0111801	1.1605e-87	-0.220209	0.0785293	0.00504479	0.552089	19	-0.374126	-0.0662916	0.802351	0.68789	0.935858	393.923	0.179476
ENSG00000245680	19	37690768	rs10402455	19	37728707	A	G	0.238095	0.051325	0.0172906	0.00299371	0.151563	0.0126135	2.92809e-33	0.338637	0.117511	0.00395478	0.357521	20	0.108315	0.568959	1.40303	1.1144	1.76643	144.383	0.157778
ENSG00000188227	19	38018752	rs2291004	19	37997952	A	C	0.246032	0.0568882	0.017029	0.000835757	0.275145	0.0105673	1.86877e-149	0.206757	0.0623983	0.000921346	0.521223	20	0.0844563	0.329058	1.22968	1.08813	1.38966	677.946	0.0713126
ENSG00000267470	19	38059032	rs8109038	19	38015709	A	G	0.250992	0.0437689	0.0165651	0.00823607	0.308351	0.0250957	1.06379e-34	0.141945	0.0549496	0.00978934	0.327179	20	0.0342438	0.249646	1.15251	1.03484	1.28357	150.971	0.245853
ENSG00000269050	19	39362601	rs61747761	19	39364584	T	C	0.0267857	0.0606989	0.020922	0.00371732	0.701549	0.0308539	1.89491e-114	0.0865212	0.0300643	0.00400372	0.85893	3	0.0275952	0.145447	1.09037	1.02798	1.15656	517.006	0.158055
ENSG00000128626	19	39422495	rs4803045	19	39416966	T	G	0.219246	0.0551129	0.0149643	0.000230558	-0.0641555	0.0104264	7.59349e-10	-0.859051	0.27184	0.00157694	0.142676	9	-1.39186	-0.326245	0.423564	0.248613	0.721629	37.8616	0.0971971
ENSG00000123815	19	41210773	rs12973666	19	41289397	G	C	0.583333	-0.0363748	0.0126355	0.00399227	0.0967015	0.00796854	6.85741e-34	-0.376156	0.134291	0.00509376	0.216758	20	-0.639366	-0.112946	0.686495	0.527627	0.893199	147.268	0.179826
ENSG00000086544	19	41234886	rs28493229	19	41224204	C	G	0.0654762	-0.0375353	0.0175089	0.0320509	-0.129378	0.0120914	1.0178e-26	0.290121	0.138021	0.0355524	0.157431	20	0.0195998	0.560642	1.33659	1.01979	1.7518	114.49	0.411866
ENSG00000167578	19	41293484	rs12151282	19	41298419	C	T	0.412698	0.0305571	0.0133009	0.0215973	0.22262	0.00834958	1.28536e-156	0.137261	0.0599686	0.0220858	0.0517337	20	0.0197225	0.254799	1.14713	1.01992	1.2902	710.885	0.338253
ENSG00000269858	19	41309619	rs4802091	19	41315318	C	G	0.343254	0.0315055	0.0132329	0.0172731	0.399534	0.00877938	0	0.0788557	0.0331662	0.017426	0.586886	20	0.0138499	0.143861	1.08205	1.01395	1.15472	2071	0.316286
ENSG00000233622	19	41315862	rs4802090	19	41315234	G	C	0.343254	0.0315175	0.0132331	0.0172322	-0.868224	0.016185	0	-0.0363011	0.0152566	0.0173421	0.332045	20	-0.066204	-0.00639816	0.96435	0.93594	0.993622	2877.65	0.316112
ENSG00000268339	19	41320738	rs3776611	19	41307778	T	C	0.348214	0.0316133	0.0132176	0.0167676	0.244802	0.023574	2.91999e-25	0.129138	0.0554066	0.0197673	0.468357	20	0.0205411	0.237735	1.13785	1.02075	1.26837	107.836	0.327853
ENSG00000269843	19	41340120	rs3733829	19	41310571	G	A	0.358135	0.0315764	0.0132143	0.0168686	0.239409	0.0206951	5.9583e-31	0.131893	0.0563608	0.0192754	0.218312	20	0.0214258	0.24236	1.14099	1.02166	1.27425	133.828	0.326901
ENSG00000269800	19	42027876	rs7249512	19	42008023	C	T	0.0128968	-0.0683944	0.0249378	0.00609551	-0.418563	0.0405624	5.78218e-25	0.163403	0.061648	0.0080354	0.0525654	3	0.0425729	0.284233	1.17751	1.04349	1.32874	106.482	0.22847
ENSG00000105427	19	42892805	rs1209280	19	42819987	G	A	0.0545635	-0.0755196	0.0310762	0.0150928	-0.181462	0.0183332	4.24682e-23	0.416173	0.17634	0.0182724	0.881011	20	0.0705466	0.761799	1.51615	1.07309	2.14213	97.9704	0.323483
ENSG00000230666	19	45082582	rs10409076	19	45057224	T	G	0.265873	-0.0457199	0.016338	0.00513582	0.336617	0.0116161	1.22445e-184	-0.135822	0.0487617	0.00534583	0.0620301	20	-0.231395	-0.0402491	0.872998	0.793426	0.96055	839.753	0.184731
ENSG00000187244	19	45318500	rs10409076	19	45057224	T	G	0.265873	-0.0457199	0.016338	0.00513582	0.0880474	0.0105317	6.26121e-17	-0.519264	0.195678	0.00796232	0.232938	10	-0.902793	-0.135735	0.594958	0.405436	0.873074	69.8934	0.228139
ENSG00000012061	19	45946338	rs4803817	19	45907960	G	A	0.300595	0.0360349	0.0164581	0.0285614	0.239385	0.00951769	1.35738e-139	0.150531	0.0690116	0.0291654	0.154626	16	0.0152683	0.285794	1.16245	1.01539	1.33082	632.602	0.373457
ENSG00000213889	19	45998901	rs6509214	19	45981815	T	G	0.500992	0.0269882	0.0134844	0.0453451	-0.258261	0.0122329	6.17051e-99	-0.1045	0.0524465	0.0463157	0.096658	20	-0.207295	-0.00170486	0.900775	0.81278	0.998297	445.717	0.455036
ENSG00000042753	19	47347821	rs8113207	19	47508415	C	G	0.107143	-0.0287279	0.0138672	0.0382983	0.123016	0.00871575	3.10519e-45	-0.23353	0.113935	0.0403954	0.160849	13	-0.456843	-0.0102174	0.791734	0.63328	0.989835	199.211	0.438438
ENSG00000268001	19	48760194	rs9676826	19	48758745	C	T	0.325397	-0.0413377	0.0179427	0.02123	-0.638355	0.0218085	2.43437e-188	0.0647566	0.0281946	0.0216319	0.810327	20	0.00949518	0.120018	1.0669	1.00954	1.12752	856.787	0.336871
ENSG00000142227	19	48829288	rs62129798	19	48745631	A	G	0.232143	-0.0394723	0.01866	0.0344001	-0.134081	0.0202564	3.6115e-11	0.294392	0.146104	0.0439098	0.632877	11	0.00802816	0.580756	1.34231	1.00806	1.78739	43.8137	0.445454
ENSG00000063176	19	49128261	rs10410524	19	49102782	A	G	0.46627	0.0310764	0.0127034	0.0144328	0.10498	0.00842305	1.18221e-35	0.296023	0.123317	0.0163726	0.40144	18	0.0543217	0.537724	1.3445	1.05582	1.71211	155.337	0.30919
ENSG00000232871	19	49162894	rs10410524	19	49102782	A	G	0.46627	0.0310764	0.0127034	0.0144328	-0.164253	0.0129672	9.03244e-37	-0.189199	0.0787696	0.0163092	0.122034	14	-0.343587	-0.0348106	0.827622	0.709221	0.965788	160.448	0.309144
ENSG00000235191	19	49418167	rs56104184	19	49370310	T	C	0.0178571	-0.046195	0.0171543	0.00708321	0.367667	0.0283457	1.79149e-38	-0.125644	0.0476521	0.00837204	0.802621	10	-0.219042	-0.0322459	0.881929	0.803288	0.968268	168.242	0.232194
ENSG00000142534	19	50001284	rs60403475	19	49984382	T	A	0.0694444	0.0773365	0.0221674	0.000485277	-0.161161	0.0152814	5.28931e-26	-0.479872	0.144879	0.000925585	0.29993	19	-0.763835	-0.195909	0.618863	0.465876	0.822087	111.223	0.0713126
ENSG00000142546	19	50076243	rs3745473	19	50086626	C	T	0.1875	0.0749476	0.0181765	3.73439e-05	0.212728	0.0102348	5.94108e-96	0.352316	0.0871098	5.24336e-05	0.42546	20	0.181581	0.523051	1.42236	1.19911	1.68717	432.007	0.011997
ENSG00000126464	19	50112298	rs8113357	19	50089910	C	T	0.19246	0.0609854	0.0153297	6.94241e-05	0.0768531	0.0100041	1.5638e-14	0.793532	0.224627	0.000411384	0.237765	16	0.353263	1.2338	2.21119	1.42371	3.43426	59.0156	0.0446929
ENSG00000126458	19	50141003	rs7251	19	50162909	G	C	0.357143	0.0537535	0.0142342	0.000159126	0.0523575	0.00884566	3.239e-09	1.02666	0.322485	0.00145456	0.499939	12	0.394589	1.65873	2.79173	1.48377	5.25264	35.0346	0.0934692
ENSG00000126456	19	50165979	rs7259683	19	50153332	C	T	0.251984	0.0632858	0.0150038	2.46507e-05	0.292491	0.00888771	1.60204e-237	0.216368	0.0517162	2.86726e-05	0.283383	20	0.115004	0.317732	1.24156	1.12188	1.37401	1083.04	0.00759622
ENSG00000224420	19	50192876	rs1075453	19	50194399	C	G	0.265873	0.0460163	0.0132973	0.000539051	0.0795163	0.00917439	4.42881e-18	0.578703	0.180064	0.0013096	0.0546514	14	0.225778	0.931628	1.78372	1.2533	2.53864	75.1204	0.089082
ENSG00000169169	19	50205571	rs59662975	19	50202081	A	G	0.0208333	0.0682951	0.0193857	0.000426747	-0.123484	0.0117025	4.97268e-26	-0.553066	0.165507	0.000832848	0.23721	8	-0.87746	-0.228672	0.575184	0.415838	0.795589	111.343	0.0665441
ENSG00000269194	19	50312592	rs2305921	19	50312653	T	C	0.139881	0.0431599	0.0207474	0.0375025	-0.315903	0.0306916	7.5936e-25	-0.136624	0.0670045	0.0414472	0.678551	16	-0.267953	-0.00529518	0.872298	0.764944	0.994719	105.942	0.439521
ENSG00000268047	19	50357184	rs55639641	19	50346254	G	A	0.0625	0.0949013	0.041899	0.0235126	0.745868	0.062533	8.49896e-33	0.127236	0.0571787	0.0260654	0.612216	20	0.0151657	0.239306	1.13569	1.01528	1.27037	142.267	0.358157
ENSG00000104960	19	50358996	rs78591223	19	50359987	C	T	0.0664683	0.0947656	0.0418952	0.023699	-0.370709	0.022955	1.14669e-58	-0.255633	0.114117	0.0250843	0.359909	20	-0.479302	-0.0319637	0.774426	0.619215	0.968542	260.802	0.354319
ENSG00000269352	19	50361386	rs75644086	19	50357121	G	A	0.0654762	0.0947661	0.0418952	0.0236985	-1.10386	0.0545072	3.4389e-91	-0.0858499	0.0381895	0.0245761	0.535996	20	-0.160701	-0.0109985	0.917732	0.851546	0.989062	410.129	0.352527
ENSG00000267896	19	50363455	rs55639641	19	50346254	G	A	0.0625	0.0949013	0.041899	0.0235126	-0.889421	0.0551504	1.643e-58	-0.1067	0.0475705	0.0248976	0.327538	20	-0.199938	-0.0134618	0.898795	0.818781	0.986628	260.086	0.353469
ENSG00000256060	19	57875800	rs862707	19	57866873	G	A	0.27877	0.0441964	0.0171626	0.0100194	-0.414341	0.0119744	2.32504e-262	-0.106667	0.0415359	0.0102271	0.143268	20	-0.188077	-0.0252566	0.898825	0.828551	0.97506	1197.31	0.25194
ENSG00000182318	19	58846041	rs4584938	19	58899303	G	C	0.174603	-0.0289887	0.0138819	0.0367756	-0.0591868	0.00927954	1.7918e-10	0.489783	0.246795	0.0471914	0.949605	16	0.0060648	0.973501	1.63196	1.00608	2.6472	40.6815	0.457534
ENSG00000083845	19	58901970	rs731835	19	58898436	C	T	0.183532	-0.0279467	0.0139762	0.0455439	-0.72087	0.0171608	0	0.038768	0.0194099	0.0457893	0.7054	20	0.000724596	0.0768114	1.03953	1.00072	1.07984	1764.57	0.451642
ENSG00000125817	20	3765917	rs910656	20	3787496	A	G	0.50496	0.0276857	0.0134698	0.0398419	-0.12638	0.00871733	1.2546e-47	-0.219067	0.107647	0.0418468	0.144912	12	-0.430055	-0.00807888	0.803268	0.650473	0.991954	210.179	0.439521
ENSG00000125843	20	3803563	rs8183509	20	3790596	G	A	0.508929	0.0279206	0.0134747	0.0382578	-0.0886974	0.00989462	3.1254e-19	-0.314785	0.155923	0.0435034	0.357425	10	-0.620394	-0.00917592	0.729946	0.537732	0.990866	80.357	0.445454
ENSG00000125845	20	6754619	rs6140415	20	7744251	A	G	0.151786	0.0395711	0.0169505	0.0195691	0.260354	0.0110159	1.70797e-123	0.15199	0.0654224	0.0201682	0.66934	8	0.0237621	0.280218	1.16415	1.02405	1.32342	558.584	0.328899
ENSG00000149346	20	10516714	rs6077858	20	10617524	A	G	0.015873	-0.0442124	0.0196306	0.024308	-0.136949	0.0119677	2.5433e-30	0.322839	0.146093	0.0271174	0.164708	4	0.0364967	0.609181	1.38104	1.03717	1.83893	130.947	0.363249
ENSG00000101384	20	10636470	rs1051415	20	10653469	T	C	0.109127	0.0462735	0.0191929	0.01591	-0.102278	0.012893	2.14259e-15	-0.452429	0.19613	0.0210669	0.0506466	7	-0.836844	-0.0680142	0.636081	0.433075	0.934247	62.9298	0.333762
ENSG00000228476	20	23901107	rs6049207	20	23874871	A	G	0.184524	-0.0507424	0.0156335	0.00117139	-0.216041	0.0305116	1.4353e-12	0.234874	0.0796043	0.00317239	0.376506	8	0.0788496	0.390898	1.26475	1.08204	1.47831	50.1352	0.142483
ENSG00000101464	20	33206628	rs6088552	20	33226491	G	A	0.417659	0.0279389	0.0133087	0.0357899	-0.0885792	0.00828881	1.176e-26	-0.315411	0.153118	0.0394056	0.0730066	20	-0.615522	-0.0152997	0.729489	0.540359	0.984817	114.203	0.434036
ENSG00000131069	20	33487859	rs6060257	20	33720157	T	G	0.0277778	-0.0499064	0.01846	0.00686151	-0.100652	0.0115042	2.1487e-18	0.495829	0.19196	0.00979488	0.565751	10	0.119587	0.872071	1.64186	1.12703	2.39186	76.5477	0.245853
ENSG00000126005	20	33835284	rs2297789	20	33867248	T	A	0.224206	-0.0680144	0.0152563	8.26761e-06	-0.304472	0.0109491	3.48119e-170	0.223385	0.0507472	1.07303e-05	0.173995	20	0.12392	0.32285	1.2503	1.13193	1.38106	773.282	0.00330689
ENSG00000125966	20	33839629	rs6060341	20	33863633	G	A	0.224206	-0.0687181	0.0151893	6.06471e-06	-0.200946	0.0102762	3.78431e-85	0.341973	0.0775857	1.04482e-05	0.157923	20	0.189905	0.494041	1.40772	1.20913	1.63893	382.379	0.00328705
ENSG00000261582	20	33861767	rs639763	20	33861904	T	C	0.222222	-0.0695113	0.0153088	5.6088e-06	-0.266984	0.0230063	3.89601e-31	0.260358	0.0615727	2.35296e-05	0.0827198	20	0.139676	0.38104	1.29739	1.1499	1.46381	134.672	0.00670417
ENSG00000242372	20	33869751	rs3752316	20	33865852	A	G	0.118056	-0.069477	0.0246915	0.00489598	0.824548	0.0134923	0	-0.0842607	0.0299772	0.00494147	0.197906	20	-0.143016	-0.0255054	0.919192	0.86674	0.974817	3734.74	0.178094
ENSG00000101019	20	33945156	rs4911178	20	33952620	G	A	0.289683	-0.032576	0.0127693	0.0107379	-0.456025	0.0083381	0	0.0714347	0.0280318	0.0108235	0.0612598	20	0.0164924	0.126377	1.07405	1.01663	1.13471	2991.18	0.260965
ENSG00000025772	20	43579949	rs2234197	20	43589041	A	G	0.167659	-0.0308056	0.015503	0.0469137	-0.787382	0.0087382	0	0.0391241	0.0196941	0.0469678	0.262665	19	0.000523664	0.0777245	1.0399	1.00052	1.08082	8119.46	0.456704
ENSG00000124116	20	44398577	rs2064504	20	44403710	A	G	0.355159	-0.0325584	0.0134281	0.0153232	-0.296192	0.00862636	2.30239e-258	0.109923	0.0454487	0.0155793	0.553279	20	0.0208435	0.199002	1.11619	1.02106	1.22018	1178.94	0.305934
ENSG00000101457	20	44430321	rs6032531	20	44412567	C	A	0.463294	-0.0346855	0.0134388	0.00985145	-0.479766	0.00798019	0	0.0722968	0.028037	0.00991954	0.534902	20	0.0173443	0.127249	1.07497	1.0175	1.1357	3614.37	0.247186
ENSG00000101470	20	44457118	rs390386	20	44438974	G	T	0.463294	-0.0347914	0.0134428	0.00965028	0.368856	0.00808109	0	-0.0943225	0.0365031	0.00976742	0.549315	20	-0.165869	-0.0227764	0.909989	0.847158	0.977481	2083.41	0.245853
ENSG00000168612	20	44511885	rs4810474	20	44504480	T	A	0.412698	-0.0355712	0.0131745	0.00693362	-0.0804479	0.00813591	4.69312e-23	0.442165	0.16976	0.0091969	0.995518	20	0.109435	0.774895	1.55607	1.11565	2.17036	97.7726	0.239452
ENSG00000100985	20	44641373	rs13925	20	44644965	A	G	0.16369	-0.0377754	0.0173305	0.0292793	0.238272	0.0110944	2.56583e-102	-0.158539	0.0731076	0.0301156	0.360325	20	-0.30183	-0.0152481	0.85339	0.739464	0.984868	461.252	0.377217
ENSG00000022277	20	55068795	rs6064404	20	55070798	T	C	0.358135	0.025174	0.0126495	0.0465779	0.169414	0.00882513	3.93622e-82	0.148594	0.0750662	0.0477587	0.735802	12	0.00146425	0.295724	1.1602	1.00147	1.3441	368.516	0.460692
ENSG00000124103	20	55096720	rs62210663	20	55067481	A	G	0.359127	0.0259495	0.0126543	0.0403005	-0.160589	0.00886891	2.80634e-73	-0.161589	0.0793029	0.0415878	0.779559	11	-0.317023	-0.00615532	0.850791	0.728314	0.993864	327.862	0.439521
ENSG00000132819	20	55975426	rs6014993	20	55991637	A	G	0.465278	0.0412271	0.0126971	0.00116638	-0.0571593	0.00880214	8.3698e-11	-0.721266	0.248356	0.00368233	0.0779558	14	-1.20804	-0.234488	0.486136	0.298781	0.790976	42.1694	0.153187
ENSG00000101158	20	57563225	rs6070694	20	57591126	A	G	0.0456349	0.0351423	0.0149092	0.0184187	-0.706633	0.012352	0	-0.049732	0.0211168	0.0185182	0.117563	16	-0.0911209	-0.00834307	0.951484	0.912907	0.991692	3272.75	0.325483
ENSG00000149657	20	60703975	rs6089664	20	60714525	G	A	0.22619	0.0317036	0.01599	0.0474002	-0.191054	0.0143968	3.42823e-40	-0.16594	0.0846224	0.049885	0.163535	20	-0.3318	-8.0096e-05	0.847097	0.717631	0.99992	176.109	0.465415
ENSG00000184402	20	60738181	rs35582423	20	60674276	A	G	0.209325	0.0323627	0.0156099	0.0381522	-0.108125	0.0101621	1.94131e-26	-0.299309	0.147085	0.0418563	0.0649771	20	-0.587596	-0.0110224	0.74133	0.555662	0.989038	113.21	0.439521
ENSG00000130590	20	62608413	rs817352	20	62611631	T	C	0.0456349	-0.043451	0.0169247	0.0102492	0.465296	0.010298	0	-0.0933835	0.0364327	0.0103719	0.242155	16	-0.164792	-0.0219754	0.910844	0.84807	0.978264	2041.52	0.252622
ENSG00000101161	20	62638470	rs817359	20	62620057	C	A	0.0456349	-0.0439248	0.0170103	0.0098159	0.348876	0.0100462	3.06219e-264	-0.125904	0.048892	0.01002	0.29206	10	-0.221732	-0.0300757	0.881699	0.80113	0.970372	1205.98	0.24779
ENSG00000196421	20	62668506	rs817352	20	62611631	T	C	0.0456349	-0.043451	0.0169247	0.0102492	0.59227	0.0113102	0	-0.0733635	0.0286103	0.0103404	0.170754	15	-0.12944	-0.0172873	0.929263	0.878588	0.982861	2742.2	0.252619
ENSG00000180530	21	16385438	rs2823165	21	16594253	C	T	0.558532	-0.0333101	0.0126826	0.00862859	-0.147677	0.00791436	1.05913e-77	0.22556	0.0867271	0.00930058	0.902178	20	0.0555749	0.395545	1.25302	1.05715	1.48519	348.172	0.239956
ENSG00000159086	21	34125189	rs2833979	21	34220611	A	G	0.577381	-0.0287638	0.012749	0.0240608	0.120781	0.00907909	2.21769e-40	-0.238148	0.107062	0.0261217	0.597604	20	-0.44799	-0.0283065	0.788086	0.638911	0.97209	176.975	0.358277
ENSG00000185917	21	37429263	rs2835220	21	37367098	C	T	0.40377	-0.0325246	0.0131294	0.0132404	0.397255	0.00811265	0	-0.0818733	0.0330926	0.0133583	0.10439	20	-0.146735	-0.0170118	0.921389	0.863523	0.983132	2397.8	0.287766
ENSG00000236830	21	37516335	rs2242801	21	37502950	G	T	0.561508	0.0282518	0.0126608	0.0256525	0.32423	0.0185822	3.54009e-68	0.087135	0.0393668	0.0268693	0.378129	20	0.00997607	0.164294	1.09104	1.01003	1.17856	304.447	0.362746
ENSG00000142197	21	37597826	rs8132423	21	37631611	T	C	0.399802	-0.029312	0.0129418	0.023518	-0.123245	0.00875658	5.44117e-45	0.237834	0.106359	0.0253425	0.217826	20	0.0293704	0.446298	1.2685	1.02981	1.56252	198.093	0.355376
ENSG00000183486	21	42757593	rs60975870	21	42733991	A	G	0.113095	0.0614488	0.0311836	0.0487753	-0.555031	0.015399	1.7625e-284	-0.110712	0.0562675	0.0491129	0.739887	16	-0.220996	-0.0004277	0.895197	0.80172	0.999572	1299.12	0.462853
ENSG00000142178	21	44840701	rs78396512	21	44766202	A	G	0.262897	0.0362608	0.018103	0.0451742	-0.145173	0.0137394	4.27472e-26	-0.249776	0.12692	0.0490706	0.878967	11	-0.498539	-0.0010128	0.778975	0.607417	0.998988	111.644	0.462853
ENSG00000142185	21	45816505	rs2838555	21	45785478	C	T	0.160714	0.0342525	0.0144585	0.0178353	0.206096	0.00980626	4.60451e-98	0.166197	0.0705984	0.0185669	0.075584	20	0.0278241	0.30457	1.18081	1.02821	1.35604	441.705	0.325483
ENSG00000236519	21	46223562	rs235269	21	46211664	A	G	0.234127	-0.0294161	0.0133373	0.0274151	0.109848	0.0169911	1.013e-10	-0.26779	0.128287	0.0368501	0.0819795	8	-0.519233	-0.0163475	0.765068	0.594977	0.983785	41.7966	0.418715
ENSG00000160255	21	46328886	rs760462	21	46328099	T	C	0.204365	0.042238	0.0156507	0.00695921	-0.74679	0.0110222	0	-0.0565594	0.0209739	0.00700399	0.990667	20	-0.0976682	-0.0154506	0.94501	0.90695	0.984668	4590.5	0.214974
ENSG00000099904	22	20126254	rs73877146	22	20136606	C	T	0.171627	-0.0365962	0.0184351	0.0471292	-0.264669	0.0143122	2.36857e-76	0.138272	0.0700536	0.0484048	0.844514	20	0.000966944	0.275577	1.14829	1.00097	1.31729	341.974	0.462049
ENSG00000099949	22	21343539	rs739524	22	21332443	G	A	0.589286	0.0319887	0.0127432	0.0120648	0.410333	0.00868676	0	0.0779579	0.0310996	0.0121857	0.203709	9	0.0170027	0.138913	1.08108	1.01715	1.14902	2231.3	0.275474
ENSG00000222037	22	23261865	rs5996419	22	23261330	A	G	0.171627	0.0622084	0.0301584	0.039139	0.927566	0.035579	7.85861e-150	0.0670663	0.0326151	0.039754	0.53951	16	0.0031407	0.130992	1.06937	1.00315	1.13996	679.676	0.434869
ENSG00000128271	22	24826087	rs4822502	22	24881781	C	T	0.443452	-0.0299823	0.0127234	0.0184493	-0.13974	0.00807589	4.43429e-67	0.214557	0.0918907	0.0195478	0.547185	20	0.0344512	0.394663	1.23931	1.03505	1.48388	299.406	0.326901
ENSG00000178803	22	24858110	rs1041750	22	24847606	T	A	0.527778	-0.0272794	0.0128104	0.0332147	-0.0600896	0.00967876	5.3527e-10	0.453978	0.22538	0.0439803	0.826656	15	0.0122332	0.895723	1.57456	1.01231	2.44911	38.5442	0.445454
ENSG00000100024	22	24893782	rs1008931	22	24855541	G	A	0.526786	-0.0261555	0.0128131	0.0412192	0.465541	0.00764686	0	-0.056183	0.0275385	0.0413341	0.683099	20	-0.110158	-0.00220754	0.945366	0.895692	0.997795	3706.38	0.439521
ENSG00000228923	22	24913415	rs738816	22	24852233	T	A	0.526786	-0.0270862	0.0128125	0.0345112	0.371508	0.0215312	1.03691e-66	-0.0729088	0.0347457	0.0358739	0.601434	20	-0.14101	-0.00480723	0.929686	0.86848	0.995204	297.714	0.412997
ENSG00000100095	22	26672501	rs134767	22	26590622	A	G	0.0267857	0.0329466	0.0156587	0.0353745	-0.138182	0.0145968	2.891e-21	-0.238429	0.116085	0.039983	0.644853	7	-0.465956	-0.0109024	0.787865	0.627535	0.989157	89.6164	0.43563
ENSG00000244625	22	27122450	rs5761703	22	27117690	G	A	0.429563	0.0277213	0.0136032	0.0415652	-0.71959	0.0182577	0	-0.0385237	0.0189293	0.0418375	0.860697	17	-0.0756251	-0.00142227	0.962209	0.927164	0.998579	1553.38	0.439521
ENSG00000100280	22	29771418	rs5752902	22	29753322	A	G	0.297619	-0.0393623	0.0154104	0.0106412	-0.17255	0.010341	1.65711e-62	0.22812	0.0903499	0.0115745	0.0841432	20	0.0510342	0.405206	1.25624	1.05236	1.49961	278.423	0.269733
ENSG00000128253	22	32593570	rs55958091	22	32598732	T	C	0.0198413	-0.0819697	0.0257579	0.001461	-0.300618	0.0151665	1.95388e-87	0.272671	0.0867805	0.00167755	0.201042	20	0.102581	0.442761	1.31347	1.10803	1.557	392.879	0.10189
ENSG00000100055	22	37694725	rs5750411	22	37716130	G	A	0.46627	-0.0297379	0.0127423	0.0196065	-0.152011	0.00945635	3.81987e-58	0.19563	0.0847038	0.0209114	0.597406	3	0.0296106	0.361649	1.21608	1.03005	1.4357	258.406	0.333762
ENSG00000100151	22	38462013	rs3026685	22	38462680	T	C	0.407738	0.0279357	0.0132584	0.0351156	-0.580224	0.00803131	0	-0.0481464	0.0228602	0.0351936	0.986136	20	-0.0929524	-0.00334041	0.952994	0.911237	0.996665	5219.38	0.409499
ENSG00000128298	22	38493786	rs132939	22	38545731	A	C	0.141865	0.066612	0.0273422	0.0148412	-0.27061	0.013841	4.0135e-85	-0.246155	0.10182	0.0156259	0.309349	20	-0.445722	-0.0465878	0.781801	0.640362	0.954481	382.255	0.306435
ENSG00000251267	22	38617960	rs5750562	22	38620057	A	G	0.393849	-0.0285082	0.0142206	0.0449946	-0.371314	0.0230384	1.93166e-58	0.0767765	0.0385931	0.0466591	0.14687	20	0.00113402	0.152419	1.0798	1.00113	1.16465	259.763	0.455462
ENSG00000198792	22	38642169	rs5750562	22	38620057	A	G	0.393849	-0.0285082	0.0142206	0.0449946	-0.298009	0.00861603	3.85409e-262	0.0956621	0.0477987	0.0453544	0.0839202	20	0.00197665	0.189348	1.10039	1.00198	1.20846	1196.31	0.450165
ENSG00000239900	22	40753665	rs8135371	22	40757228	C	A	0.0902778	-0.0390898	0.0159616	0.0143258	0.211984	0.0108642	8.64788e-85	-0.1844	0.0758872	0.0151019	0.432608	17	-0.333139	-0.0356611	0.831603	0.716671	0.964967	380.724	0.30126
ENSG00000242247	22	43223310	rs2273143	22	43280650	T	C	0.354167	-0.0422001	0.0126512	0.000850981	0.190843	0.00789384	3.96006e-129	-0.221125	0.0669191	0.000951947	0.0581781	19	-0.352286	-0.0899636	0.801616	0.703079	0.913964	584.488	0.0722108
ENSG00000230319	22	43441481	rs9612003	22	43491269	A	C	0.453373	-0.0447574	0.0126905	0.000420562	-0.168921	0.0227271	1.0648e-13	0.26496	0.0831555	0.00144094	0.14679	14	0.101975	0.427945	1.30338	1.10736	1.5341	55.2433	0.0933887
ENSG00000077935	22	45774722	rs2072769	22	45826507	C	T	0.69246	-0.0468188	0.0126889	0.000224486	-0.150002	0.0081176	3.07052e-76	0.312121	0.0862615	0.000296525	0.836161	20	0.143048	0.481194	1.36632	1.15379	1.618	341.459	0.0376288
ENSG00000128408	22	45818974	rs2072769	22	45826507	C	T	0.69246	-0.0468188	0.0126889	0.000224486	-0.0863667	0.00815873	3.4681e-26	0.542093	0.155588	0.000493681	0.845411	20	0.237141	0.847045	1.7196	1.26762	2.33274	112.059	0.0502511
ENSG00000100426	22	50264790	rs2092980	22	50266630	T	C	0.123016	0.0411036	0.018722	0.02813	0.278661	0.0116828	9.60794e-126	0.147504	0.0674696	0.0287989	0.581449	20	0.0152636	0.279744	1.15894	1.01538	1.32279	568.93	0.372658
ENSG00000073150	22	50613941	rs6010198	22	50610628	G	A	0.205357	0.0376062	0.0153932	0.014564	-0.277521	0.00920525	1.13591e-199	-0.135508	0.0556486	0.0148894	0.932592	20	-0.244579	-0.0264367	0.873272	0.783034	0.97391	908.909	0.300287
ENSG00000073169	22	50647726	rs2272848	22	50646318	G	A	0.19246	0.026526	0.0134431	0.0484719	-0.218876	0.010717	1.04021e-92	-0.121192	0.0617048	0.0495231	0.0891495	20	-0.242133	-0.000250592	0.885864	0.784951	0.999749	417.109	0.463959
ENSG00000205560	22	51012594	rs131756	22	51021599	C	T	0.426587	0.0398963	0.0127086	0.00169344	-0.435942	0.0141408	1.08117e-208	-0.0915174	0.0293028	0.00178918	0.135413	20	-0.148951	-0.0340839	0.912545	0.861611	0.96649	950.407	0.104723
ENSG00000100288	22	51028631	rs131756	22	51021599	C	T	0.426587	0.0398963	0.0127086	0.00169344	-0.176903	0.00930811	1.54459e-80	-0.225527	0.072813	0.00195263	0.271447	20	-0.36824	-0.0828135	0.798096	0.691951	0.920523	361.2	0.10805
ENSG00000008735	22	51045761	rs1140555	22	51045190	C	T	0.160714	0.0406211	0.0131155	0.00195366	-0.060999	0.00962645	2.3489e-10	-0.665931	0.239321	0.00539279	0.391086	20	-1.135	-0.196862	0.513795	0.321422	0.821304	40.1525	0.185505

## Sheet: Table S2
Table S2. The positive UKB-PPP pQTLs utilized in the validation phase
Outcome	Protein	No.of SNP	Method	OR	OR_lci95	OR_uci95	pvalue
PRAD	C1QA	4	Inverse variance weighted	1.07872	1.00014	1.16348	0.0495781
		4	MR Egger	1.13192	0.968917	1.32234	0.258702
		4	Weighted median	1.08924	1.00775	1.17733	0.0311963
		4	Weighted mode	1.0898	1.01	1.17591	0.113419
	MARCO	3	Inverse variance weighted	0.869988	0.791762	0.955943	0.00376382
		3	MR Egger	0.80018	0.683287	0.93707	0.220799
		3	Weighted median	0.870271	0.790944	0.957554	0.0043793
		3	Weighted mode	0.857368	0.781811	0.940227	0.0821838
	TXNDC15	6	Inverse variance weighted	1.04469	1.0096	1.081	0.0121359
		6	MR Egger	1.05719	1.00709	1.10979	0.0881279
		6	Weighted median	1.03848	0.99814	1.08046	0.0617782
		6	Weighted mode	1.03582	0.996076	1.07714	0.138188
	IGFBP3	6	Inverse variance weighted	1.1666	1.05672	1.28792	0.00226594
		6	MR Egger	1.30124	0.928828	1.82298	0.200573
		6	Weighted median	1.18978	1.10317	1.28319	6.59223e-06
		6	Weighted mode	1.20762	1.12021	1.30186	0.00439337
	TNFRSF10C	4	Inverse variance weighted	1.1348	1.03639	1.24256	0.0062884
		4	MR Egger	1.1143	0.932523	1.33151	0.355798
		4	Weighted median	1.11931	1.02292	1.22478	0.0141549
		4	Weighted mode	1.11897	1.01553	1.23295	0.107779
	TRIM5	3	Inverse variance weighted	1.09431	1.00891	1.18694	0.0296988
		3	MR Egger	1.18102	1.00395	1.38932	0.294212
		3	Weighted median	1.09623	1.01156	1.18798	0.0250708
		3	Weighted mode	1.11394	1.02178	1.2144	0.134009
	LAYN	3	Inverse variance weighted	0.91604	0.839366	0.999718	0.0492613
		3	MR Egger	0.945148	0.815196	1.09582	0.591336
		3	Weighted median	0.916126	0.839889	0.999284	0.0481382
		3	Weighted mode	0.912752	0.83573	0.996873	0.179529
	JAM3	3	Inverse variance weighted	1.34402	1.106	1.63327	0.00294847
		3	MR Egger	1.15722	0.739532	1.81081	0.637934
		3	Weighted median	1.31195	1.06259	1.61981	0.0115867
		3	Weighted mode	1.3015	1.03954	1.62947	0.148328
	RNF43	2	Inverse variance weighted	1.32073	1.07552	1.62184	0.00793555
	PPP1R14A	4	Inverse variance weighted	1.36061	1.17507	1.57544	3.84155e-05
		4	MR Egger	1.27777	0.714174	2.28614	0.495726
		4	Weighted median	1.34677	1.2031	1.50761	2.3107e-07
		4	Weighted mode	1.34453	1.19776	1.50927	0.0152249
	SPINT2	3	Inverse variance weighted	1.37533	1.20787	1.566	1.50061e-06
		3	MR Egger	1.39413	0.760157	2.55682	0.477361
		3	Weighted median	1.37718	1.20855	1.56935	1.56899e-06
		3	Weighted mode	1.37424	1.17372	1.60903	0.0585101
	LGALS4	3	Inverse variance weighted	1.35662	1.0598	1.73657	0.015475
		3	MR Egger	1.19484	0.682297	2.0924	0.645438
		3	Weighted median	1.28335	1.01493	1.62276	0.0371807
		3	Weighted mode	1.26632	0.98146	1.63386	0.211011
	TOR1AIP1	3	Inverse variance weighted	0.936	0.884591	0.990397	0.0217449
		3	MR Egger	0.850153	0.741577	0.974626	0.258222
		3	Weighted median	0.926129	0.879317	0.975432	0.00373154
		3	Weighted mode	0.924925	0.875389	0.977265	0.108774
	AGER	2	Inverse variance weighted	1.21676	1.02714	1.44138	0.0232161
	CILP	2	Inverse variance weighted	0.894466	0.821731	0.973639	0.00995558
	CEACAM21	16	Inverse variance weighted	0.927739	0.90212	0.954086	1.52292e-07
		16	MR Egger	0.96558	0.91899	1.01453	0.186767
		16	Weighted median	0.915679	0.880782	0.951959	8.852e-06
		16	Weighted mode	0.930879	0.900809	0.961954	0.000664053
	IL10RB	6	Inverse variance weighted	0.940848	0.896806	0.987053	0.0126749
		6	MR Egger	0.943503	0.833206	1.0684	0.41108
		6	Weighted median	0.942224	0.896827	0.989919	0.0181694
		6	Weighted mode	0.942127	0.896076	0.990545	0.0670827

## Sheet: TableS3
Table S3. The heterogeneity and pleiotropy analysis in the significance results of MR analysis of UKB-PPP cis-pQTLs and PRAD
Exposures	Outcome	Number of SNPs	Heterogeneity				Pleiotropy
			MR-Egger Q satistic	MR-Egger Q p value	IVW Q satistic	IVW Q p value	MR-Egger intercept	MR-Egger intercept p value	MR-PRESSO Global Test P value
C1QA	PRAD	4	2.2061	0.331858	2.75568	0.430848	0.553418	3.89	0.61
MARCO	PRAD	3	0.0966393	0.755901	1.76995	0.412725	0.418956	N.A.	N.A.
TXNDC15	PRAD	6	1.30861	0.859912	1.7654	0.88056	0.536192	2.87	0.86
IGFBP3	PRAD	6	11.0042	0.0265172	12.2322	0.0317411	0.540632	20.29	0.235
TNFRSF10C	PRAD	4	2.34126	0.310171	2.40895	0.491971	0.832377	8.77	0.57
TRIM5	PRAD	3	0.00983452	0.921004	1.13883	0.565857	0.480702	N.A.	N.A.
LAYN	PRAD	3	1.00739	0.31553	1.27443	0.528764	0.697308	N.A.	N.A.
JAM3	PRAD	3	0.0685134	0.793514	0.597954	0.741577	0.599549	N.A.	N.A.
RNF43	PRAD	2	N.A.	N.A.	0.621303	0.430564	N.A.	N.A.	N.A.
PPP1R14A	PRAD	4	5.43789	0.0659442	5.57215	0.134387	0.844778	8.02	0.54
SPINT2	PRAD	3	0.392236	0.531126	0.394253	0.821087	0.971427	N.A.	N.A.
LGALS4	PRAD	3	2.0395	0.15326	2.61666	0.270271	0.688759	N.A.	N.A.
TOR1AIP1	PRAD	3	0.362375	0.54719	2.56007	0.278028	0.377797	N.A.	N.A.
AGER	PRAD	2	N.A.	N.A.	0.805335	0.369503	N.A.	N.A.	N.A.
CILP	PRAD	2	N.A.	N.A.	0.778174	0.3777	N.A.	N.A.	N.A.
CEACAM21	PRAD	16	12.671	0.552576	16.2382	0.366399	0.0798275	20.42	0.34
IL10RB	PRAD	6	2.16275	0.705854	2.16507	0.825865	0.963903	4.01	0.85
CRHBP	PRAD	5	2.10327	0.551251	2.4215	0.658745	0.612098	11.09	0.6
GFRAL	PRAD	6	2.19185	0.700521	2.48612	0.778583	0.616306	3.42	0.81
NTRK3	PRAD	3	0.11955	0.729523	0.142401	0.931275	0.904488	N.A.	N.A.
SERPINA1	PRAD	2	N.A.	N.A.	0.111883	0.73801	N.A.	N.A.	N.A.
SERPINA3	PRAD	6	0.883987	0.926847	1.27084	0.937903	0.567653	2.16	0.94
SLAMF7	PRAD	5	0.0227159	0.999096	1.04593	0.902753	0.386258	1.71	0.9
COL2A1	PRAD	4	1.4061	0.495072	1.74743	0.626442	0.618186	3.1	0.67
MSMB	PRAD	4	1.57309	0.455415	1.6989	0.637179	0.756733	2.55	0.72
POSTN	PRAD	3	0.250873	0.616461	0.807073	0.667954	0.592054	N.A.	N.A.
RNASE3	PRAD	4	0.566348	0.753389	0.845479	0.838561	0.566348	1.62	0.84

## Sheet: Table S4
Table S4. The instrumental variables in MR analysis of UKB-PPP cis-pQTLs on PRAD
SNP	effect_allele.exposure	other_allele.exposure	effect_allele.outcome	other_allele.outcome	beta.exposure	beta.outcome	eaf.exposure	eaf.outcome	remove	palindromic	ambiguous	chr	pos	se.outcome	samplesize.outcome	pval.outcome	mr_keep.outcome	chr.exposure	pos.exposure	pval.exposure	se.exposure	samplesize.exposure	action	rsq.exposure	effective_n.exposure	rsq.outcome	effective_n.outcome	steiger_dir	steiger_pval	R2	F	FMean	F_pow_beta_se
rs806109	A	G	A	G	0.08	0.0100176	0.21513	0.788788	FALSE	FALSE	FALSE	1	5992521	0.015494	160882	0.517926	TRUE	1	5992521	6.57e-17	0.009576	35372	2	0.00196933918764282	35372	2.59834660805613e-06	160882	TRUE	3.17041039358471e-13	0.00216126826368	76.6096324536759	456.12278633961	69.792973103882
rs11667325	A	G	A	G	-0.1176	0.0126512	0.29918	0.694409	FALSE	FALSE	FALSE	19	51797810	0.0136892	160882	0.355395	TRUE	19	51797810	1.31e-36	0.009306	35372	2	0.00449466243432906	35372	5.30888041153187e-06	160882	TRUE	2.4332602859909e-28	0.00579940827917875	206.321614111605	456.12278633961	159.693980838884
rs140987580	G	A	G	A	0.6046	0.0207402	0.04666	0.0268489	FALSE	FALSE	FALSE	19	51425408	0.0392145	160882	0.596881	TRUE	19	51425408	2.35e-202	0.019919	35367	2	0.0253897562667444	35367	1.73872021500323e-06	160882	TRUE	3.37222007966348e-162	0.032520621084151	1188.75067490305	456.12278633961	921.300320971353
rs185254	A	C	A	C	0.438	-0.00230797	0.17932	0.133518	FALSE	FALSE	FALSE	19	51466932	0.0185545	160882	0.901008	TRUE	19	51466932	1e-300	0.008399	35366	2	0.0714094878853444	35366	9.61744492848883e-08	160882	TRUE	0	0.0564651903650688	2116.3342058815	456.12278633961	2719.52501843516
rs2455064	T	C	T	C	-0.4319	-0.0472245	0.01546	0.973432	FALSE	FALSE	FALSE	19	51171527	0.0390658	160882	0.226722	TRUE	19	51171527	1.28e-35	0.03467	35362	2	0.00436962939398728	35362	9.08312497760558e-06	160882	TRUE	5.43865174271079e-27	0.00567857359594745	201.941099749677	456.12278633961	155.188210336879
rs2691231	G	A	G	A	-0.1091	0.00602976	0.06433	0.0855216	FALSE	FALSE	FALSE	19	51044581	0.0227754	160882	0.791203	TRUE	19	51044581	2.76e-10	0.017286	35354	2	0.00112553086284382	35354	4.3567814992439e-07	160882	TRUE	2.12840808016662e-08	0.00143289957325918	50.7285546381517	456.12278633961	39.8346021373695
rs61735205	T	C	T	C	0.7032	-0.0289335	0.03235	0.036714	FALSE	FALSE	FALSE	19	51454228	0.034349	160882	0.399599	TRUE	19	51454228	3.31e-191	0.023841	35368	2	0.0240087079588451	35368	4.4103166851218e-06	160882	TRUE	9.40313508950892e-152	0.0309585282036192	1129.85805078037	456.12278633961	869.979038334199
rs73055111	C	G	C	G	0.2189	0.00638007	0.04155	0.00981081	FALSE	TRUE	FALSE	19	51187113	0.0631235	160882	0.919493	TRUE	19	51187113	1.24e-24	0.021365	35363	2	0.00295987810205242	35363	6.34989669519879e-08	160882	TRUE	2.72616780015253e-20	0.00381647136872595	135.471266278555	456.12278633961	104.974962659916
rs8106173	C	T	C	T	0.1613	0.0629452	0.02296	0.00627106	FALSE	FALSE	FALSE	19	51208344	0.07748	160882	0.416559	TRUE	19	51208344	1.5e-08	0.028491	35363	2	0.000905597754087335	35363	4.10243937858794e-06	160882	TRUE	1.7498167197787e-06	0.00116730127062259	41.3251791646331	456.12278633961	32.0518682822129
rs145451983	C	G	C	G	0.2281	-0.0621125	0.01989	0.00251024	FALSE	TRUE	FALSE	8	66846457	0.131695	160882	0.637184	TRUE	8	66846457	8.41e-16	0.028342	35346	2	0.00182927379751475	35346	1.38266442273495e-06	160882	TRUE	1.3916933267529e-12	0.00202857079925144	71.8435460483713	456.12278633961	64.7723394427075
rs12445050	T	C	T	C	0.1847	0.0177704	0.10029	0.128854	FALSE	FALSE	FALSE	16	81837364	0.0189982	160882	0.349597	TRUE	16	81837364	1.32e-43	0.013338	35361	2	0.00539390764020775	35361	5.43832398838839e-06	160882	TRUE	7.35343852048424e-34	0.00615635939977006	219.031146473907	456.12278633961	191.75750250795
rs72824905	G	C	G	C	0.2469	-0.00750111	0.01833	0.00202844	FALSE	TRUE	FALSE	16	81908423	0.1385	160882	0.956808	TRUE	16	81908423	4.16e-16	0.030354	35366	2	0.00186739924558187	35366	1.82326357655147e-08	160882	TRUE	2.14593494650706e-13	0.00219381579798334	77.7526769308694	456.12278633961	66.1622582719404
rs6488889	C	T	C	T	-0.1926	0.00420473	0.02237	0.00959134	FALSE	FALSE	FALSE	12	123660246	0.0642638	160882	0.947832	TRUE	12	123660246	1.59e-12	0.027254	35357	2	0.00141054905626526	35357	2.66097842381945e-08	160882	TRUE	1.89890435907623e-10	0.00162249387278911	57.4564936814091	456.12278633961	49.9404052757894
rs112783573	A	G	A	G	-0.5078	-0.0599639	0.02074	0.0299934	FALSE	FALSE	FALSE	16	88663301	0.0376626	160882	0.111354	TRUE	16	88663301	7.62e-69	0.028958	35311	2	0.00863370089346527	35311	1.57561550691877e-05	160882	TRUE	4.72826666658317e-52	0.01047423120028	373.749366728763	456.12278633961	307.502227100223
rs138970372	A	G	A	G	-0.2042	-0.102373	0.03048	0.00713239	FALSE	FALSE	FALSE	16	88160657	0.0765201	160882	0.180944	TRUE	16	88160657	3.37e-18	0.023476	35306	2	0.00213850182570449	35306	1.11253302968173e-05	160882	TRUE	2.74417247732224e-13	0.00246441138406349	87.2185218210544	456.12278633961	75.6594663616175
rs2272435	T	C	T	C	-0.445	0.0400636	0.03126	0.021653	FALSE	FALSE	FALSE	16	88881573	0.0447072	160882	0.370182	TRUE	16	88881573	3.69e-79	0.023622	35311	2	0.00995080121113709	35311	4.9916114811856e-06	160882	TRUE	3.01006754185002e-62	0.01199350785102	428.619419079495	456.12278633961	354.884222313248
rs78016521	T	C	T	C	-0.3269	-0.0471563	0.03025	0.0156581	FALSE	FALSE	FALSE	16	89562551	0.0496844	160882	0.342562	TRUE	16	89562551	1.31e-42	0.023894	35309	2	0.00527345219829605	35309	5.59931442237223e-06	160882	TRUE	4.77785645049685e-33	0.00626967464074875	222.760035486377	456.12278633961	187.176844909497
rs12831467	C	A	C	A	0.1491	0.024207	0.28747	0.243904	FALSE	FALSE	FALSE	12	6886522	0.0146522	160882	0.0985122	TRUE	12	6886522	3.42e-61	0.009034	35377	2	0.00764130169119784	35377	1.69655068373808e-05	160882	TRUE	6.66111528333919e-46	0.00910711804620454	325.12525496122	456.12278633961	272.392480447638
rs4796791	C	T	C	T	0.1541	-0.0163093	0.41138	0.618089	FALSE	FALSE	FALSE	17	42378745	0.0129396	160882	0.207519	TRUE	17	42378745	4.29e-78	0.008237	35371	2	0.00979868648861087	35371	9.87467007324811e-06	160882	TRUE	2.8550764435307e-60	0.0115004136463581	411.490440535721	456.12278633961	349.99927558841
rs2307050	A	G	A	G	-0.1567	-0.0542816	0.07788	0.109637	FALSE	FALSE	FALSE	4	54275126	0.0206034	160882	0.00842384	TRUE	4	54275126	2.38e-26	0.014754	35334	2	0.00318248140533749	35334	4.31426380996863e-05	160882	TRUE	1.99668709455741e-17	0.00352680439278077	125.050079977111	456.12278633961	112.802424632253
rs56022789	C	T	C	T	0.1317	-0.0419227	0.03317	0.0139324	FALSE	FALSE	FALSE	4	53233947	0.0555777	160882	0.450664	TRUE	4	53233947	3.47e-09	0.022293	35331	2	0.000986902740775504	35331	3.53666363301816e-06	160882	TRUE	4.94518269642367e-07	0.00111249261031376	39.3470247039958	456.12278633961	34.9007305554981
rs79285284	C	T	C	T	0.3144	-0.0100941	0.01576	0.00887417	FALSE	FALSE	FALSE	4	54796577	0.0703221	160882	0.885863	TRUE	4	54796577	2.97e-23	0.03165	35347	2	0.00278406179804816	35347	1.28070595738911e-07	160882	TRUE	4.28293690325904e-19	0.00306656584711373	108.721170494531	456.12278633961	98.6773881988275
rs111794954	C	G	C	G	-0.1242	0.00408256	0.06081	0.0555527	FALSE	TRUE	FALSE	12	56379663	0.0280076	160882	0.884106	TRUE	12	56379663	4.45e-13	0.017152	35354	2	0.00148100320656405	35354	1.32072149694693e-07	160882	TRUE	8.41745354112707e-11	0.00176198274285919	62.3995608749819	456.12278633961	52.4340803996575
rs117617338	A	G	A	G	-0.142	-0.021702	0.05095	0.0586453	FALSE	FALSE	FALSE	12	56148348	0.0274455	160882	0.4291	TRUE	12	56148348	7.25e-15	0.018252	35355	2	0.00170917516967027	35355	3.88645352389167e-06	160882	TRUE	1.99121432865306e-11	0.00195002404398	69.0738957844159	456.12278633961	60.5279225957255
rs150937490	C	G	C	G	-0.4012	-0.10293	0.01733	0.0037405	FALSE	TRUE	FALSE	12	57198815	0.101353	160882	0.30984	TRUE	12	57198815	6.13e-39	0.030737	35355	2	0.00479606110267406	35355	6.41070640313946e-06	160882	TRUE	5.38863440122899e-30	0.00548224076596477	194.882048107844	456.12278633961	170.372263950946
rs191767870	G	C	G	C	-0.2783	0.0779785	0.02304	0.0201447	FALSE	TRUE	FALSE	12	56370958	0.0447906	160882	0.0816921	TRUE	12	56370958	4.63e-25	0.026914	35355	2	0.00301531113850515	35355	1.88393430273355e-05	160882	TRUE	6.7594588392184e-18	0.00348670870246195	123.696907843182	456.12278633961	106.922699887502
rs11207978	C	T	C	T	-0.1692	0.032662	0.18862	0.192235	FALSE	FALSE	FALSE	1	62514841	0.0159711	160882	0.0408489	TRUE	1	62514841	1.72e-59	0.010402	35346	2	0.00743040162953662	35346	2.59957614797052e-05	160882	TRUE	1.42037773772217e-43	0.00876279702246797	312.450235959443	456.12278633961	264.58609615436
rs139402443	G	T	G	T	-1.8067	-0.043576	0.00535	0.0545044	FALSE	FALSE	FALSE	1	62970612	0.0284566	160882	0.125692	TRUE	1	62970612	4.98e-247	0.053823	35347	2	0.0308943751294764	35347	1.45753945028877e-05	160882	TRUE	2.34370338043962e-192	0.034739707203872	1272.06615695751	456.12278633961	1126.77262511734
rs149092960	T	C	T	C	-0.1833	0.0793905	0.01878	0.00198317	FALSE	FALSE	FALSE	1	61925374	0.132806	160882	0.549978	TRUE	1	61925374	5.12e-10	0.029491	35347	2	0.00109180108968226	35347	2.22125623230831e-06	160882	TRUE	7.73918482512626e-08	0.00123827443088825	43.821072273075	456.12278633961	38.631887852073
rs17122486	T	C	T	C	-0.0951	0.0449332	0.08483	0.0530943	FALSE	FALSE	FALSE	1	61604068	0.0284094	160882	0.113734	TRUE	1	61604068	5.87e-11	0.014526	35349	2	0.00121112812442438	35349	1.55489749474981e-05	160882	TRUE	1.4767537049775e-07	0.00140424301313422	49.7055764937605	456.12278633961	42.8616567720044
rs541187000	C	T	C	T	-0.3662	-0.0890472	0.02619	0.00489395	FALSE	FALSE	FALSE	1	63234907	0.0860007	160882	0.300471	TRUE	1	63234907	3.21e-47	0.025372	35347	2	0.00585931888305721	35347	6.66394819183862e-06	160882	TRUE	1.71370772498548e-36	0.00684031976190943	243.436284008961	456.12278633961	208.318228853664
rs74076479	G	A	G	A	-0.8539	0.0666974	0.00975	0.011123	FALSE	FALSE	FALSE	1	62301188	0.0594611	160882	0.261991	TRUE	1	62301188	9.73e-100	0.04028	35343	2	0.0125564978211245	35343	7.8207153051024e-06	160882	TRUE	7.389847323236e-78	0.0140797028619488	504.696759249756	456.12278633961	449.402106061936
rs79827014	C	T	C	T	-0.2193	0.0782299	0.04232	0.0401193	FALSE	FALSE	FALSE	1	62999912	0.0329605	160882	0.017623	TRUE	1	62999912	3.36e-27	0.020301	35345	2	0.00329084507752062	35345	3.50139174597275e-05	160882	TRUE	1.80985723557354e-18	0.00389828274727565	138.316202804023	456.12278633961	116.692354033667
rs41272019	T	C	T	C	-0.8793	-0.0858627	0.00808	0.00704935	FALSE	FALSE	FALSE	1	150963335	0.0748571	160882	0.251373	TRUE	1	150963335	2.18e-86	0.044636	35351	2	0.0108588725494049	35351	8.17781866235117e-06	160882	TRUE	3.47358405242751e-67	0.0123934480237889	443.593649025799	456.12278633961	388.064225716956
rs36099751	T	C	T	C	-0.0834	-0.00469101	0.20883	0.228907	FALSE	FALSE	FALSE	8	27977691	0.0149273	160882	0.753326	TRUE	8	27977691	6.03e-16	0.010311	35353	2	0.00184725066417851	35353	6.13857930790235e-07	160882	TRUE	6.57449900765795e-13	0.00229839567903583	81.437761849541	456.12278633961	65.4230109297671
rs6557957	A	G	A	G	-0.053	-0.00253699	0.33123	0.314323	FALSE	FALSE	FALSE	8	26928774	0.0134554	160882	0.850447	TRUE	8	26928774	2.31e-09	0.008871	35356	2	0.00100862507730632	35356	2.20974485470393e-07	160882	TRUE	9.89615548863037e-08	0.0012444807481278	44.0522	456.12278633961	35.6949337884393
rs9314872	C	G	C	G	0.0898	0.0274267	0.10086	0.105443	FALSE	TRUE	FALSE	9	137059328	0.0206781	160882	0.184717	TRUE	9	137059328	1.57e-11	0.013321	35248	2	0.00128768484683797	35248	1.09350064391646e-05	160882	TRUE	2.99259502182842e-08	0.00146261139071203	51.6267108924526	456.12278633961	45.4442579940457
rs7131073	G	A	G	A	0.0731	0.00905235	0.35239	0.250746	FALSE	FALSE	FALSE	11	123145655	0.0145128	160882	0.532791	TRUE	11	123145655	2.43e-17	0.008629	35359	2	0.00202561917732034	35359	2.41833881145024e-06	160882	TRUE	1.33196531902689e-13	0.00243894424027064	86.4445850260007	456.12278633961	71.7651861899254
rs7946718	G	A	G	A	0.2113	0.0204054	0.4079	0.663834	FALSE	FALSE	FALSE	11	123197533	0.0133892	160882	0.127504	TRUE	11	123197533	3.12e-142	0.008322	35355	2	0.0179089065550069	35355	1.44368565061649e-05	160882	TRUE	6.68660359275609e-110	0.0215664049757342	779.242576077145	456.12278633961	644.679070673824
rs11574572	C	G	C	G	0.2415	2.8462e-06	0.03532	0.0283862	FALSE	TRUE	FALSE	19	54665254	0.0389399	160882	0.999942	TRUE	19	54665254	2.01e-20	0.026074	35360	2	0.00242035369665813	35360	3.32077237275011e-14	160882	TRUE	5.17044708835732e-17	0.0039743694463032	141.086484696452	456.12278633961	85.7864996780571
rs117688219	A	G	A	G	0.3726	-0.0394636	0.0633	0.017182	FALSE	FALSE	FALSE	19	55276938	0.0477951	160882	0.408985	TRUE	19	55276938	5.89e-78	0.019935	35369	2	0.00978106679207507	35369	4.23762726136633e-06	160882	TRUE	1.75426511912807e-61	0.0164634150481272	592.008074651953	456.12278633961	349.343945701634
rs12610863	A	G	A	G	-0.4434	-0.0120247	0.37808	0.414523	FALSE	FALSE	FALSE	19	55343021	0.0128939	160882	0.351031	TRUE	19	55343021	1e-300	0.006523	35371	2	0.115544629148997	35371	5.40599325515791e-06	160882	TRUE	0	0.0924569581123768	3603.25626504179	456.12278633961	4620.58134650562
rs12975476	A	G	A	G	-0.1896	0.00614055	0.28283	0.301549	FALSE	FALSE	FALSE	19	55514222	0.0138291	160882	0.657019	TRUE	19	55514222	1.4e-68	0.010833	35368	2	0.00858712513463908	35368	1.2255304885093e-06	160882	TRUE	4.18662125652316e-55	0.0145832475992268	523.383769697164	456.12278633961	306.322698858322
rs143585633	A	G	A	G	-0.4186	0.0258361	0.02646	0.0250838	FALSE	FALSE	FALSE	19	55425303	0.0409871	160882	0.528467	TRUE	19	55425303	2.94e-43	0.030356	35370	2	0.00534773812935448	35370	2.46976937320058e-06	160882	TRUE	2.86931190500126e-34	0.00902759533972733	322.19665297838	456.12278633961	190.155705073545
rs148572268	T	C	T	C	0.438	-0.0102633	0.01775	0.0173009	FALSE	FALSE	FALSE	19	55464512	0.0476877	160882	0.829596	TRUE	19	55464512	1.8e-31	0.037531	35369	2	0.00383619332042225	35369	2.87911565712711e-07	160882	TRUE	1.2079946872174e-25	0.0066895762995	238.183592298386	456.12278633961	136.19712767482
rs45583840	A	G	A	G	-0.5785	0.00629577	0.0699	0.0605884	FALSE	FALSE	FALSE	19	55390825	0.0263341	160882	0.811049	TRUE	19	55390825	3.34e-202	0.019067	35370	2	0.0253671989449643	35370	3.55269999108788e-07	160882	TRUE	1.61422759729121e-163	0.043515456349755	1609.07426094375	456.12278633961	920.538577517908
rs73059009	C	A	C	A	0.2301	0.0951396	0.03383	0.0110116	FALSE	FALSE	FALSE	19	55038015	0.0596034	160882	0.110441	TRUE	19	55038015	1.18e-17	0.026897	35369	2	0.00206504520930559	35369	1.58369533824485e-05	160882	TRUE	1.60207853278362e-12	0.00346113691295182	122.835178571129	456.12278633961	73.1855854601553
rs73615245	A	G	A	G	0.2483	-0.0345732	0.0638	0.0374101	FALSE	FALSE	FALSE	19	55712189	0.0332698	160882	0.298723	TRUE	19	55712189	6.11e-35	0.020135	35369	2	0.00428142713066624	35369	6.7123377947825e-06	160882	TRUE	8.54959569692151e-27	0.0073649999848568	262.410608592742	456.12278633961	152.072319886458
rs12462111	T	C	T	C	-0.0458	-0.050038	0.48639	0.336613	FALSE	FALSE	FALSE	19	48668049	0.0134253	160882	0.00019366	TRUE	19	48668049	2.2e-08	0.008185	35364	2	0.000884651868698784	35364	8.63400569953614e-05	160882	TRUE	0.000494888194466637	0.00104804289947551	37.0997751671892	456.12278633961	31.3107585019455
rs3826817	T	C	T	C	-0.145	-0.0256459	0.26776	0.243726	FALSE	FALSE	FALSE	19	48898187	0.0146247	160882	0.0794987	TRUE	19	48898187	1.36e-56	0.009147	35367	2	0.00705553487982384	35367	1.91140007241888e-05	160882	TRUE	4.50267242602252e-42	0.00824451568992	293.991111707188	456.12278633961	251.291990428458
rs11809759	G	A	G	A	0.0574	0.0129037	0.45118	0.374103	FALSE	FALSE	FALSE	1	66804222	0.0131092	160882	0.324956	TRUE	1	66804222	1.37e-12	0.008099	35337	2	0.00141951166963375	35337	6.0224258747773e-06	160882	TRUE	1.99527038741578e-09	0.00163167458811235	57.7494498807979	456.12278633961	50.2297465579103
rs7424376	G	A	G	A	0.0474	-0.013666	0.40051	0.620244	FALSE	FALSE	FALSE	2	69298791	0.0130125	160882	0.293619	TRUE	2	69298791	2.98e-08	0.008552	35350	2	0.000868318757437847	35350	6.85577115919562e-06	160882	TRUE	4.82949894940037e-06	0.00107890197027545	38.1782173992702	456.12278633961	30.7200061955212
rs4481172	A	C	A	C	-0.1504	0.00153335	0.41967	0.614479	FALSE	FALSE	FALSE	3	128653814	0.0129486	160882	0.905737	TRUE	3	128653814	2.73e-78	0.008029	35351	2	0.00982892138348129	35351	8.71635418655771e-08	160882	TRUE	6.02518663073409e-64	0.0110181483364332	393.819689299081	456.12278633961	350.891426227205
rs35382552	G	A	G	A	0.059	0.03227	0.30105	0.613853	FALSE	FALSE	FALSE	17	43320130	0.0130784	160882	0.0136088	TRUE	17	43320130	1.26e-11	0.008711	35362	2	0.00129566484266006	35362	3.78416623593604e-05	160882	TRUE	3.69984778686596e-07	0.001464936364395	51.8761450964036	456.12278633961	45.874146355079
rs139126374	A	G	A	G	-0.1696	0.0153031	0.02237	0.00502999	FALSE	FALSE	FALSE	2	237000173	0.0888088	160882	0.86319	TRUE	2	237000173	8.58e-11	0.026132	35367	2	0.00118964058667536	35367	1.84563021309725e-07	160882	TRUE	6.5556992305704e-09	0.00125812037484339	44.5494756593522	456.12278633961	42.1217490900734
rs2646260	G	A	G	A	-0.1301	-0.0276449	0.31548	0.219084	FALSE	FALSE	FALSE	2	237369152	0.0153771	160882	0.0722088	TRUE	2	237369152	1.87e-54	0.008372	35343	2	0.00678671853583187	35343	2.00895582348633e-05	160882	TRUE	2.5780296300253e-40	0.00731042393474659	260.260305444062	456.12278633961	241.488333121417
rs145143750	A	C	A	C	-0.1731	-0.0144139	0.018	0.0338643	FALSE	FALSE	FALSE	22	37508521	0.0356346	160882	0.685851	TRUE	22	37508521	3.45e-08	0.031375	35356	2	0.000860229546848545	35356	1.01699011996937e-06	160882	TRUE	1.41403450839662e-06	0.00105927354072	37.4892681484255	456.12278633961	30.4387397025444
rs2284031	C	T	C	T	-0.3277	-0.00963302	0.40547	0.580282	FALSE	FALSE	FALSE	22	36925038	0.0128784	160882	0.454461	TRUE	22	36925038	1e-300	0.007129	35356	2	0.0563958244236466	35356	3.47774340631591e-06	160882	TRUE	0	0.0517744363417893	1930.37763648334	456.12278633961	2112.9812990238
rs2858236	C	A	C	A	-0.0958	0.0140168	0.38867	0.603981	FALSE	FALSE	FALSE	22	36971924	0.0129731	160882	0.279943	TRUE	22	36971924	4.71e-28	0.008724	35360	2	0.00339886090666026	35360	7.25612929710669e-06	160882	TRUE	2.58132528347906e-21	0.00436131788841721	154.882971774065	456.12278633961	120.586781635655
rs77818863	G	A	G	A	0.2203	0.0292446	0.03052	0.0428405	FALSE	FALSE	FALSE	22	36916259	0.0312027	160882	0.348633	TRUE	22	36916259	7.83e-19	0.024858	35355	2	0.00221669828498602	35355	5.46012507395247e-06	160882	TRUE	2.46814016880587e-14	0.00287198636302973	101.825776132648	456.12278633961	78.541036249466
rs78469	T	G	T	G	0.0501	-0.00274855	0.43385	0.485396	FALSE	FALSE	FALSE	22	36263142	0.0126707	160882	0.82827	TRUE	22	36263142	6.26e-09	0.008624	35356	2	0.000953685150943628	35356	2.92485191181636e-07	160882	TRUE	2.377369331269e-07	0.00123303828353355	43.6466534707227	456.12278633961	33.748770527776
rs7040970	C	T	C	T	0.141	0.00158223	0.4943	0.578738	FALSE	FALSE	FALSE	9	136964561	0.0128148	160882	0.901736	TRUE	9	136964561	7.43e-67	0.008163	35250	2	0.00839350809997467	35250	9.47574719522288e-08	160882	TRUE	1.1717452666996e-54	0.00993920813262	353.854239190514	456.12278633961	298.35864924706
rs1433574	C	A	C	A	-0.0599	-0.00296018	0.18701	0.27354	FALSE	FALSE	FALSE	1	226421638	0.014158	160882	0.834384	TRUE	1	226421638	2.66e-09	0.010065	35344	2	0.00100115184320541	35344	2.71725407375029e-07	160882	TRUE	1.16387962034127e-07	0.0010910224177876	38.6010288773041	456.12278633961	35.4181674061472
rs62250512	A	G	A	G	0.0447	-0.0174124	0.39917	0.598201	FALSE	FALSE	FALSE	3	33109920	0.0129535	160882	0.178878	TRUE	3	33109920	9.73e-09	0.007794	35340	2	0.000929925651096031	35340	1.12314564190995e-05	160882	TRUE	3.80412209078601e-06	0.000958417081151598	33.9010341439274	456.12278633961	32.8923000519734
rs118047235	T	C	T	C	0.0896	-0.0175509	0.08609	0.0746122	FALSE	FALSE	FALSE	13	66048556	0.0244795	160882	0.473398	TRUE	13	66048556	3.81e-09	0.015206	35336	2	0.000981672664572705	35336	3.19514264919654e-06	160882	TRUE	4.89545721733089e-07	0.00126328736419021	44.6934564050353	456.12278633961	34.7205061017522
rs192652452	G	A	G	A	0.3516	0.137218	0.01404	0.00719336	FALSE	FALSE	FALSE	13	66130832	0.072713	160882	0.0591453	TRUE	13	66130832	3.09e-23	0.035408	35337	2	0.00278278472782131	35337	2.21353489513547e-05	160882	TRUE	2.69131837102174e-16	0.00342258413115341	121.352348897922	456.12278633961	98.6040923197742
rs4396423	T	C	T	C	0.0977	-0.0218108	0.35099	0.408988	FALSE	FALSE	FALSE	13	66715735	0.0129068	160882	0.0910542	TRUE	13	66715735	2.37e-28	0.008847	35341	2	0.0034391146502704	35341	1.77499144260154e-05	160882	TRUE	1.7511279401491e-20	0.00434875814158254	154.352003497264	456.12278633961	121.954287402375
rs73196184	A	G	A	G	0.2932	0.00917814	0.11425	0.144695	FALSE	FALSE	FALSE	13	67234051	0.0178894	160882	0.607917	TRUE	13	67234051	1.08e-106	0.013364	35347	2	0.0134354591855825	35347	1.63611956542067e-06	160882	TRUE	1.46381678443978e-85	0.01739904043278	625.858420052295	456.12278633961	481.343374172358
rs9571710	T	G	T	G	0.196	-0.0181964	0.26606	0.314796	FALSE	FALSE	FALSE	13	67065009	0.0136198	160882	0.181542	TRUE	13	67065009	3.89e-93	0.009574	35344	2	0.0117196417938094	35344	1.10948801100646e-05	160882	TRUE	6.4755780578507e-72	0.0150031441739648	538.317577624748	456.12278633961	419.107368508882
rs141738509	C	A	C	A	-0.1795	-0.0617895	0.02076	0.036377	FALSE	FALSE	FALSE	1	153340595	0.0339186	160882	0.0684999	TRUE	1	153340595	1.13e-10	0.027834	35351	2	0.0011751407066137	35351	2.06273059015111e-05	160882	TRUE	4.08663735385237e-07	0.0013100123679672	46.3683703338924	456.12278633961	41.5889216728897
rs144650118	A	G	A	G	-0.2703	-0.145743	0.01082	0.00224259	FALSE	FALSE	FALSE	3	165869230	0.128887	160882	0.258145	TRUE	3	165869230	1.41e-11	0.040003	35326	2	0.00129085101120682	35326	7.9478867514004e-06	160882	TRUE	1.72642172183406e-08	0.00156395651914937	55.3317365124668	456.12278633961	45.6569574495622
rs79553527	G	A	G	A	0.096	-0.02221	0.10112	0.0376972	FALSE	FALSE	FALSE	3	165373553	0.0334555	160882	0.506776	TRUE	3	165373553	3.43e-12	0.013796	35328	2	0.00136882128976348	35328	2.73942124808075e-06	160882	TRUE	1.76751036354807e-09	0.0016753719508992	59.2835114697324	456.12278633961	48.4212609350297
rs80336735	C	A	C	A	-0.1232	-0.00906789	0.09881	0.134097	FALSE	FALSE	FALSE	3	164927647	0.0186928	160882	0.627604	TRUE	3	164927647	7.28e-19	0.013889	35330	2	0.00222225668004847	35330	1.46271957973091e-06	160882	TRUE	5.14784764878817e-15	0.00270314084322867	95.7554000423968	456.12278633961	78.6827372311686
rs634501	G	A	G	A	0.0628	0.00720608	0.25799	0.784998	FALSE	FALSE	FALSE	5	180791668	0.0160814	160882	0.654082	TRUE	5	180791668	2.8e-12	0.008987	35309	2	0.00138111156779542	35309	1.24809559353047e-06	160882	TRUE	8.44707083084759e-10	0.00150994773132003	53.3923441987091	456.12278633961	48.8303
rs115000417	T	C	T	C	-0.442	0.0683369	0.0322	0.0168856	FALSE	FALSE	FALSE	4	70014802	0.0488744	160882	0.162049	TRUE	4	70014802	1.91e-79	0.02342	35345	2	0.0099772879039311	35345	1.21517922121499e-05	160882	TRUE	6.3734714788339e-61	0.01217631918048	435.65229013206	456.12278633961	356.18100683979
rs1812922	T	C	T	C	0.1162	-0.00523232	0.04332	0.97081	FALSE	FALSE	FALSE	4	70288397	0.0372027	160882	0.888152	TRUE	4	70288397	5.27e-09	0.019903	35346	2	0.000963475859531155	35346	1.22952556284014e-07	160882	TRUE	1.73377554729802e-07	0.00111917343888269	39.6003857237412	456.12278633961	34.0859317516615
rs74801295	C	G	C	G	-0.2179	-0.00806324	0.01437	0.0142525	FALSE	TRUE	FALSE	4	70856691	0.0558394	160882	0.885184	TRUE	4	70856691	2.81e-10	0.034538	35334	2	0.0011252859275165	35334	1.2960912336573e-07	160882	TRUE	1.60099456191072e-08	0.00134497786844854	47.5847584950753	456.12278633961	39.8033925885603
rs6036977	T	C	T	C	-0.1558	-0.0237414	0.11921	0.946323	FALSE	FALSE	FALSE	20	24921032	0.0275552	160882	0.38891	TRUE	20	24921032	2.32e-38	0.01203	35354	2	0.00472208749303697	35354	4.61425353586412e-06	160882	TRUE	7.29873025495683e-30	0.00509741468273055	181.127083719884	456.12278633961	167.727259849821
rs6049886	T	G	T	G	-0.0727	0.00146351	0.31953	0.299653	FALSE	FALSE	FALSE	20	24702918	0.0139036	160882	0.916168	TRUE	20	24702918	1.56e-17	0.00853	35354	2	0.00205052620756406	35354	6.88707434815461e-08	160882	TRUE	1.72477100563061e-14	0.00229836733082288	81.4390587513374	456.12278633961	72.6391509725691
rs142309161	T	C	T	C	-0.3678	-0.0453375	0.017	0.0203765	FALSE	FALSE	FALSE	7	101304744	0.0443018	160882	0.306129	TRUE	7	101304744	9.7e-31	0.031909	35355	2	0.00374405065992502	35355	6.50979793362514e-06	160882	TRUE	1.59178704028548e-23	0.00452122254648	160.564729561169	456.12278633961	132.860860773788
rs150814238	T	C	T	C	0.0878	-0.0540572	0.08856	0.0551133	FALSE	FALSE	FALSE	7	101208496	0.027935	160882	0.0529773	TRUE	7	101208496	1.12e-09	0.014415	35351	2	0.00104840009769148	35351	2.32754226603221e-05	160882	TRUE	2.69608166878217e-06	0.00124447082535475	44.045612685437	456.12278633961	37.0987894277565
rs62465594	T	C	T	C	-0.1399	-0.0312864	0.02733	0.00995992	FALSE	FALSE	FALSE	7	101348368	0.0627164	160882	0.617881	TRUE	7	101348368	4.24e-08	0.025526	35355	2	0.000848935668870408	35355	1.54684292384662e-06	160882	TRUE	2.03422623726549e-06	0.00104056826679982	36.8255294134899	456.12278633961	30.0379
rs73173931	T	C	T	C	-0.1804	-0.0331545	0.02983	0.012481	FALSE	FALSE	FALSE	7	101566450	0.056708	160882	0.558781	TRUE	7	101566450	6.67e-14	0.024072	35353	2	0.00158619869837346	35353	2.12467899199919e-06	160882	TRUE	6.33437808958391e-11	0.00188366711741155	66.7151854687152	456.12278633961	56.1627955393816
rs11239481	A	T	A	T	0.3102	-0.0686038	0.16567	0.108226	FALSE	TRUE	FALSE	10	45355178	0.0206119	160882	0.000873575	TRUE	10	45355178	6.84e-171	0.011132	35316	2	0.0215151503154218	35316	6.88538658880827e-05	160882	TRUE	1.78776458267627e-124	0.0266008377751689	965.053209050677	456.12278633961	776.492368260713
rs113955117	A	G	A	G	0.3391	-0.160474	0.01137	0.0177893	FALSE	FALSE	FALSE	10	46012911	0.0500924	160882	0.00135744	TRUE	10	46012911	2.13e-18	0.038754	35317	2	0.00216332993146771	35317	6.37875490491999e-05	160882	TRUE	5.32892577853382e-11	0.00258511474561702	91.5299426458645	456.12278633961	76.5636289198863
rs573088123	T	C	T	C	-0.5799	0.106396	0.03886	0.0109925	FALSE	FALSE	FALSE	10	45821399	0.0615824	160882	0.0840427	TRUE	10	45821399	2.38e-159	0.02156	35315	2	0.0200755151942416	35315	1.85535605375078e-05	160882	TRUE	1.56124583168378e-122	0.0251203485592252	909.932695139253	456.12278633961	723.450305657767
rs575017074	A	G	A	G	0.2386	-0.0195617	0.02324	0.0208658	FALSE	FALSE	FALSE	10	46441784	0.0471299	160882	0.678099	TRUE	10	46441784	2.38e-17	0.028159	35315	2	0.00202903582168336	35315	1.07082284847733e-06	160882	TRUE	6.67177538819231e-14	0.00258460907127181	91.5068094636442	456.12278633961	71.7970206979909
rs75282642	C	A	C	A	-0.5883	0.10222	0.01798	0.0135711	FALSE	FALSE	FALSE	10	46285062	0.0548504	160882	0.0623764	TRUE	10	46285062	4.04e-78	0.031442	35311	2	0.00981764076640105	35311	2.15874190567712e-05	160882	TRUE	1.70826625525237e-58	0.0122218714823241	436.881570577981	456.12278633961	350.088117192032
rs143187715	A	T	A	T	-0.4685	0.00443866	0.00444	0.00541789	FALSE	TRUE	FALSE	11	130749336	0.0888379	160882	0.960151	TRUE	11	130749336	1.56e-13	0.063464	35355	2	0.0015391079930998	35355	1.55169059140689e-08	160882	TRUE	2.71673043991945e-11	0.0019404372151608	68.7336502003624	456.12278633961	54.4959600477585
rs73583419	A	C	A	C	0.2786	0.000399752	0.06312	0.0345225	FALSE	FALSE	FALSE	11	130069495	0.0343155	160882	0.990705	TRUE	11	130069495	2.64e-63	0.016588	35359	2	0.00791494081047802	35359	8.43526187759449e-10	160882	TRUE	4.66320492820367e-52	0.00918001050141235	327.584863788115	456.12278633961	282.081218383323
rs117952768	C	T	C	T	-0.2947	0.0147139	0.04087	0.0239888	FALSE	FALSE	FALSE	11	20389972	0.0412007	160882	0.720996	TRUE	11	20389972	3.75e-45	0.020899	35372	2	0.00559035679820012	35372	7.92764161645331e-07	160882	TRUE	2.01585866906378e-36	0.00680882826383336	242.479255298657	456.12278633961	198.842520589085
rs137858196	G	T	G	T	-0.2589	0.0211172	0.0429	0.0604623	FALSE	FALSE	FALSE	11	20734966	0.0262235	160882	0.420661	TRUE	11	20734966	2.49e-36	0.020569	35369	2	0.00445962559924818	35369	4.03076563060921e-06	160882	TRUE	2.29362254369189e-28	0.0055043837612478	195.751029270817	456.12278633961	158.430117576647
rs146717348	A	G	A	G	-0.2366	-0.0513914	0.03151	0.0110014	FALSE	FALSE	FALSE	11	20198914	0.0634455	160882	0.417935	TRUE	11	20198914	1.25e-23	0.023613	35370	2	0.00283064604769119	35370	4.07826479455534e-06	160882	TRUE	2.68718950795684e-18	0.00341666988893849	121.25506917571	456.12278633961	100.398481980956
rs34565672	C	T	C	T	0.3107	0.063133	0.02972	0.0131041	FALSE	FALSE	FALSE	11	20462104	0.0546705	160882	0.248176	TRUE	11	20462104	9.62e-38	0.024195	35372	2	0.00464062106231037	35372	8.28898024794793e-06	160882	TRUE	9.2241665998603e-29	0.00556747642585597	198.024135890848	456.12278633961	164.904024061236
rs4757918	C	A	C	A	0.1918	-0.0635596	0.02121	0.991675	FALSE	FALSE	FALSE	11	20276068	0.0713031	160882	0.372715	TRUE	11	20276068	4.44e-11	0.029111	35370	2	0.00122585681502078	35370	4.93902568392595e-06	160882	TRUE	2.32766001245517e-08	0.00152741620357183	54.1042960664233	456.12278633961	43.4093174412757
rs56361406	T	C	T	C	0.39	0.0108389	0.31662	0.30628	FALSE	FALSE	FALSE	11	20355929	0.0138028	160882	0.432296	TRUE	11	20355929	1e-300	0.007148	35372	2	0.0776301070911756	35372	3.8329425192273e-06	160882	TRUE	0	0.06582029413752	2492.09417527937	456.12278633961	2976.87176145319
rs57357840	C	T	C	T	0.1465	-0.0316206	0.04901	0.0842196	FALSE	FALSE	FALSE	11	20914827	0.0227239	160882	0.16407	TRUE	11	20914827	2.67e-14	0.019243	35366	2	0.00163627802995019	35366	1.20355845829037e-05	160882	TRUE	2.96708946819582e-10	0.00200062595019755	70.8919644064382	456.12278633961	57.9601752124707
rs79225249	C	G	C	G	0.147	-0.00123035	0.05609	0.155417	FALSE	TRUE	FALSE	11	20024031	0.017637	160882	0.944385	TRUE	11	20024031	6.25e-16	0.018183	35367	2	0.00184470974710711	35367	3.02486395399495e-08	160882	TRUE	3.14782219130338e-13	0.0022881299844942	81.1052963621449	456.12278633961	65.3587280892078
rs560262828	C	T	C	T	0.183	0.0266897	0.03058	0.0190278	FALSE	FALSE	FALSE	16	1948000	0.0481941	160882	0.579718	TRUE	16	1948000	5.77e-14	0.024357	35307	2	0.00159633684300224	35307	1.90632415141139e-06	160882	TRUE	5.1378891272501e-11	0.0019855536742008	70.2394366391519	456.12278633961	56.448783515062
rs58894215	T	C	T	C	0.1725	-0.141867	0.02552	0.0115272	FALSE	FALSE	FALSE	16	1048778	0.0588659	160882	0.0159525	TRUE	16	1048778	4.09e-11	0.026133	35301	2	0.00123282524822546	35301	3.61008524526238e-05	160882	TRUE	7.27033795234015e-07	0.00148000027032	52.3199631015591	456.12278633961	43.5712141299856
rs6600145	G	A	G	A	-0.1272	0.00271316	0.07929	0.0706311	FALSE	FALSE	FALSE	16	1436397	0.0245422	160882	0.911973	TRUE	16	1436397	7.63e-17	0.015258	35305	2	0.00196477696417347	35305	7.59664337381262e-08	160882	TRUE	6.38701036654991e-14	0.00236235682233331	83.5957659267883	456.12278633961	69.4990713406174
rs9923746	G	C	G	C	-0.5184	-0.0219836	0.07944	0.0641850000000001	FALSE	TRUE	FALSE	16	1390384	0.0256117	160882	0.390704	TRUE	16	1390384	9.46e-264	0.014942	35305	2	0.0329716084543642	35305	4.57948634005807e-06	160882	TRUE	2.39352653590566e-209	0.0393053182419272	1444.36695262584	456.12278633961	1203.68409391162
rs1130866	A	G	A	G	-0.3953	-0.00780155	0.47918	0.521566	FALSE	FALSE	FALSE	2	85666618	0.0128814	160882	0.544752	TRUE	2	85666618	1e-300	0.006683	35332	2	0.0901067852189273	35332	2.27998826606169e-06	160882	TRUE	0	0.0779955743936374	2988.68808738633	456.12278633961	3498.73223590383
rs114068223	C	T	C	T	-0.2676	-0.0799644	0.02417	0.00506693	FALSE	FALSE	FALSE	2	85320634	0.0853479	160882	0.348798	TRUE	2	85320634	7.63e-22	0.027861	35332	2	0.00260436974438567	35332	5.45636304954969e-06	160882	TRUE	1.07896987344934e-16	0.00337794854455267	119.747422711308	456.12278633961	92.2526430615749
rs145297992	G	A	G	A	-0.1688	-0.00780161	0.04591	0.0316959	FALSE	FALSE	FALSE	2	85392300	0.0356952	160882	0.826991	TRUE	2	85392300	2.78e-17	0.019964	35332	2	0.00201942724816851	35332	2.96924919025734e-07	160882	TRUE	4.00533595122907e-14	0.00249615481249267	88.4098341583722	456.12278633961	71.4907350160764
rs145805984	T	G	T	G	0.2061	-0.0529576	0.02507	0.0222206	FALSE	FALSE	FALSE	2	85250716	0.0438116	160882	0.226756	TRUE	2	85250716	1.38e-14	0.026772	35332	2	0.00167464522175895	35332	9.08180892356305e-06	160882	TRUE	1.07553231678137e-10	0.00207641304015334	73.5123146373424	456.12278633961	59.2644626339138
rs2296236	T	C	T	C	-0.2021	0.0216873	0.16991	0.193921	FALSE	FALSE	FALSE	20	3039444	0.0160276	160882	0.176018	TRUE	20	3039444	1.84e-84	0.010378	35366	2	0.0106099044043745	35366	1.13806478062738e-05	160882	TRUE	5.2519726626201e-65	0.0115214395244126	412.193246907947	456.12278633961	379.232277568352
rs6115777	G	T	G	T	-0.0574	-0.00223696	0.40236	0.415024	FALSE	FALSE	FALSE	20	3067673	0.0130725	160882	0.86413	TRUE	20	3067673	8.41e-13	0.008023	35362	2	0.00144547215272359	35362	1.8201073317803e-07	160882	TRUE	1.51760694378057e-10	0.00158455835244941	56.1189070254686	456.12278633961	51.1858830889238
rs11079482	T	C	T	C	-0.1889	0.0642398	0.03893	0.942708	FALSE	FALSE	FALSE	17	62743906	0.0269563	160882	0.0171668	TRUE	17	62743906	4.7e-19	0.021179	35356	2	0.00224511360133038	35356	3.52996508629263e-05	160882	TRUE	1.64998248896632e-12	0.00267013571673774	94.6527137211391	456.12278633961	79.552350325167
rs111241132	T	C	T	C	0.386	-0.174173	0.00691	0.00352089	FALSE	FALSE	FALSE	17	63444583	0.107232	160882	0.104319	TRUE	17	63444583	1.24e-14	0.050051	35357	2	0.00167945456377672	35357	1.63984829595108e-05	160882	TRUE	3.14497989415747e-10	0.0020448961681848	72.4454474440544	456.12278633961	59.4770050298631
rs111725844	T	C	T	C	0.3298	0.0341842	0.06264	0.0715242	FALSE	FALSE	FALSE	17	63720642	0.0248217	160882	0.168454	TRUE	17	63720642	1.07e-85	0.01681	35356	2	0.0107702181735647	35356	1.17890991212196e-05	160882	TRUE	6.57196384090268e-66	0.0127728985935928	457.415579692422	456.12278633961	384.915921764084
rs116901530	A	G	A	G	0.4066	-0.0271757	0.01204	0.00233913	FALSE	FALSE	FALSE	17	63589765	0.124595	160882	0.827342	TRUE	17	63589765	1.25e-26	0.038069	35356	2	0.00321628250521933	35356	2.95704588989888e-07	160882	TRUE	1.0399477905299e-21	0.00393306018924941	139.598459072583	456.12278633961	114.075350242787
rs141740390	C	T	C	T	-1.0424	0.0325774	0.01723	0.00926235	FALSE	FALSE	FALSE	17	63451476	0.0640767	160882	0.611164	TRUE	17	63451476	8.77e-243	0.031326	35357	2	0.0303679203761453	35357	1.60668156645636e-06	160882	TRUE	1.35569574105411e-194	0.0367989959533106	1350.73416292476	456.12278633961	1107.28372901515
rs151259230	T	C	T	C	-0.3415	0.0366183	0.00896	0.0199247	FALSE	FALSE	FALSE	17	63352312	0.0459758	160882	0.425759	TRUE	17	63352312	5.52e-14	0.045418	35357	2	0.00159654306841374	35357	3.94306554994808e-06	160882	TRUE	9.92217169556647e-11	0.0020711454783488	73.3773234987997	456.12278633961	56.5360424103935
rs183714208	A	G	A	G	-0.3081	0.019504	0.01812	0.0260979	FALSE	FALSE	FALSE	17	62863605	0.0397817	160882	0.623937	TRUE	17	62863605	3.8e-22	0.031841	35356	2	0.00264133087831968	35356	1.49409424909229e-06	160882	TRUE	1.2390117166752e-17	0.00337776941999203	119.822392487573	456.12278633961	93.6289168212173
rs2429385	A	G	A	G	-0.2106	-0.00178541	0.04472	0.961955	FALSE	FALSE	FALSE	17	62699438	0.0332596	160882	0.957189	TRUE	17	62699438	2.57e-26	0.019842	35356	2	0.00317633008016158	35356	1.7911824146033e-08	160882	TRUE	9.49082878663536e-22	0.00378947642489395	134.482768807652	456.12278633961	112.653799305411
rs41295245	A	G	A	G	-0.2466	0.052569	0.02794	0.0479628	FALSE	FALSE	FALSE	17	63917738	0.0295025	160882	0.0747739	TRUE	17	63917738	1.99e-23	0.024725	35354	2	0.00280594552866321	35354	1.97347289067562e-05	160882	TRUE	1.3384145313333e-16	0.00330320566255997	117.161936555085	456.12278633961	99.4749075012192
rs6504163	T	C	T	C	-0.4822	0.0248295	0.42244	0.612461	FALSE	FALSE	FALSE	17	63468418	0.0129537	160882	0.055265	TRUE	17	63468418	1e-300	0.00614	35354	2	0.148547138591239	35354	2.283685544862e-05	160882	TRUE	0	0.113460984972155	4524.41762036793	456.12278633961	6167.62087661408
rs75505307	T	C	T	C	-0.1269	0.0104079	0.13282	0.0959929	FALSE	FALSE	FALSE	9	90819332	0.0212997	160882	0.625098	TRUE	9	90819332	8.73e-27	0.011844	35346	2	0.00323744547422389	35346	1.48414572816051e-06	160882	TRUE	2.33837108215358e-21	0.00370959048399967	131.59994798121	456.12278633961	114.795918367347
rs2293772	G	A	G	A	0.0792	-0.000167485	0.40397	0.477352	FALSE	FALSE	FALSE	6	2835597	0.0127734	160882	0.989538	TRUE	6	2835597	6.23e-22	0.008228	35348	2	0.00261447555031793	35348	1.06865310614751e-09	160882	TRUE	3.14083800343728e-18	0.00302063042741645	107.090684467457	456.12278633961	92.6534930938832
rs17009077	G	A	G	A	-0.1229	0.00170985	0.28852	0.26698	FALSE	FALSE	FALSE	3	71892003	0.0143361	160882	0.905063	TRUE	3	71892003	6.73e-38	0.00955	35335	2	0.00466536498825737	35335	8.84202800362802e-08	160882	TRUE	4.46633741110825e-31	0.00620115206608867	220.472489384171	456.12278633961	165.613990844549
rs4677042	G	C	G	C	0.6182	0.00372382	0.1278	0.120401	FALSE	TRUE	FALSE	3	71732550	0.0196694	160882	0.849842	TRUE	3	71732550	1e-300	0.009301	35333	2	0.111141308680836	35333	2.22788608670241e-07	160882	TRUE	0	0.0851990855129568	3290.51801609334	456.12278633961	4417.72535426853
rs6549404	A	T	A	T	-0.1543	-0.00544339	0.27595	0.325476	FALSE	TRUE	FALSE	3	71715045	0.0135454	160882	0.687784	TRUE	3	71715045	3.98e-57	0.009687	35333	2	0.00713000295890558	35333	1.00381282460544e-06	160882	TRUE	5.52167674371686e-46	0.00951394867212555	339.366031540002	456.12278633961	253.719152851656
rs72960674	A	G	A	G	0.1315	-0.0834643	0.04739	0.0419525	FALSE	FALSE	FALSE	3	72636648	0.0320006	160882	0.00910165	TRUE	3	72636648	4.66e-11	0.01998	35334	2	0.00122450396275969	35334	4.22829078863802e-05	160882	TRUE	1.22491549400681e-06	0.00156128916642755	55.2497296325415	456.12278633961	43.3172161150139
rs79771052	G	A	G	A	0.2183	-0.00112789	0.01702	0.0117789	FALSE	FALSE	FALSE	3	72433728	0.0602048	160882	0.985053	TRUE	3	72433728	5.97e-11	0.033356	35336	2	0.00121071134660111	35336	2.1815702262469e-09	160882	TRUE	3.28189316158284e-09	0.00159456308040569	56.4322767080365	456.12278633961	42.8311308569197
rs2435382	T	A	T	A	-0.1148	0.0181726	0.33153	0.300129	FALSE	TRUE	FALSE	10	43181651	0.0138617	160882	0.18986	TRUE	10	43181651	6.61e-43	0.008361	35316	2	0.00531016597874616	35316	1.06830299669745e-05	160882	TRUE	1.77605803205409e-32	0.00584142125958653	207.496022035436	456.12278633961	188.524296679838
rs514887	A	G	A	G	0.1232	0.00761872	0.44086	0.538537	FALSE	FALSE	FALSE	11	75581004	0.0127292	160882	0.54949	TRUE	11	75581004	1.07e-52	0.008064	35360	2	0.00655805686227699	35360	2.22668498616364e-06	160882	TRUE	6.57282868078423e-42	0.00748294700908339	266.576820569341	456.12278633961	233.410493827161
rs584961	G	A	G	A	-0.1004	-0.033758	0.11294	0.925454	FALSE	FALSE	FALSE	11	75566583	0.0239682	160882	0.158998	TRUE	11	75566583	1.38e-15	0.01257	35360	2	0.00180105214338868	35360	1.23303432095521e-05	160882	TRUE	3.31421605302869e-11	0.00201975271608205	71.5589479146396	456.12278633961	63.7965025135297
rs118021813	C	T	C	T	-0.0966	0.0815174	0.06111	0.0243991	FALSE	FALSE	FALSE	12	9889577	0.0410712	160882	0.0471694	TRUE	12	9889577	5.45e-09	0.016561	35373	2	0.000960984204771388	35373	2.44857360109032e-05	160882	TRUE	9.09157739640336e-06	0.00107080710878585	37.9161190947284	456.12278633961	34.0236685150001
rs144270109	G	A	G	A	-0.1471	-0.0863867	0.03622	0.0117968	FALSE	FALSE	FALSE	12	10192558	0.0577385	160882	0.134609	TRUE	12	10192558	3.62e-12	0.021162	35376	2	0.00136406461696166	35376	1.39140856915687e-05	160882	TRUE	1.54153880015784e-08	0.00151071206225311	53.5207829825746	456.12278633961	48.3183310861872
rs147602960	G	A	G	A	0.2744	0.0533721	0.02854	0.0340204	FALSE	FALSE	FALSE	9	97066766	0.0355493	160882	0.133263	TRUE	9	97066766	6.97e-30	0.024165	35333	2	0.00363627393933234	35333	1.40106515712397e-05	160882	TRUE	5.48429252929268e-22	0.00417519824869325	148.132411509691	456.12278633961	128.942063214702
rs473902	G	T	G	T	0.0907	0.00993888	0.0805	0.0989013	FALSE	FALSE	FALSE	9	95493953	0.0212064	160882	0.639303	TRUE	9	95493953	6.25e-10	0.014667	35333	2	0.00108120052256978	35333	1.36533224082049e-06	160882	TRUE	6.67802126612663e-08	0.001217845466355	43.0801631531744	456.12278633961	38.2412421138702
rs117326437	A	G	A	G	-0.2251	0.0172161	0.03268	0.0406476	FALSE	FALSE	FALSE	7	101043826	0.0324743	160882	0.596012	TRUE	7	101043826	1.01e-23	0.022419	35356	2	0.00284343504221074	35356	1.74697681021185e-06	160882	TRUE	7.87363947263904e-19	0.00320356249582435	113.622746045277	456.12278633961	100.813459004378
rs13236076	C	G	C	G	0.4182	-0.00926073	0.18003	0.118163	FALSE	TRUE	FALSE	7	99387883	0.019729	160882	0.638785	TRUE	7	99387883	1e-300	0.005774	35356	2	0.129208250436705	35356	1.36954922579453e-06	160882	TRUE	0	0.0516346095568118	1924.88043602945	456.12278633961	5245.83344781361
rs144530021	C	T	C	T	-0.3002	-0.00550973	0.00777	0.0166264	FALSE	FALSE	FALSE	7	99933927	0.0501253	160882	0.912474	TRUE	7	99933927	1.51e-10	0.046874	35356	2	0.00115881798469145	35356	7.5100801894681e-08	160882	TRUE	8.87103202065387e-09	0.00138958380527417	49.1957074099689	456.12278633961	41.0163815513903
rs17228602	T	C	T	C	0.5834	0.0706041	0.03278	0.00377599	FALSE	FALSE	FALSE	7	100890786	0.100411	160882	0.481962	TRUE	7	100890786	2.43e-150	0.022339	35357	2	0.0189258923614465	35357	3.07322152229908e-06	160882	TRUE	8.45841454943433e-120	0.0215822670829642	779.872468626752	456.12278633961	682.033007730196
rs2396755	C	T	C	T	0.6693	0.102592	0.01695	0.0130068	FALSE	FALSE	FALSE	7	100889899	0.0553937	160882	0.0640192	TRUE	7	100889899	2.37e-103	0.031004	35357	2	0.0130097282218873	35357	2.13203792827026e-05	160882	TRUE	3.57671344925395e-78	0.0149285269244336	535.796725252301	456.12278633961	466.021757697963
rs62482173	A	G	A	G	0.9017	0.0292424	0.02781	0.00427417	FALSE	FALSE	FALSE	7	100226307	0.0959185	160882	0.760466	TRUE	7	100226307	1e-300	0.013384	35356	2	0.113777525756431	35356	5.7772207351436e-07	160882	TRUE	0	0.0439649186054385	1625.81453612495	456.12278633961	4538.91744172503
rs6968157	C	A	C	A	-0.3261	0.0354602	0.03653	0.968041	FALSE	FALSE	FALSE	7	101290281	0.0358736	160882	0.322919	TRUE	7	101290281	1.29e-51	0.021574	35355	2	0.00642120139469525	35355	6.07334208327316e-06	160882	TRUE	4.40204650981487e-40	0.00748547668264102	266.629909129089	456.12278633961	228.475822174663
rs1050239	A	G	A	G	-0.3608	-0.0262968	0.28992	0.216595	FALSE	FALSE	FALSE	11	6394233	0.0154915	160882	0.0896025	TRUE	11	6394233	1e-300	0.006687	35363	2	0.0760653920368385	35363	1.79105543493391e-05	160882	TRUE	0	0.053597990815531	2002.61467625284	456.12278633961	2911.18906536499
rs2255200	G	C	G	C	0.0737	-0.0558746	0.22467	0.180607	FALSE	TRUE	FALSE	11	6363843	0.0166409	160882	0.000786032	TRUE	11	6363843	1.49e-13	0.009976	35366	2	0.00154095858567316	35366	7.00717142254286e-05	160882	TRUE	1.42551568040076e-07	0.00189232900100792	67.047198149138	456.12278633961	54.5785627285759
rs4758415	T	C	T	C	-0.2448	-0.00880268	0.13798	0.1097	FALSE	FALSE	FALSE	11	6384825	0.0202181	160882	0.663282	TRUE	11	6384825	2.16e-89	0.012212	35364	2	0.0112358294035314	35364	1.17827477173458e-06	160882	TRUE	6.76879131809002e-72	0.01425562640546	511.397756308398	456.12278633961	401.836364204008
rs61741824	C	T	C	T	-0.1306	-0.0369691	0.0501	0.03995	FALSE	FALSE	FALSE	11	6795561	0.0320297	160882	0.248413	TRUE	11	6795561	9.63e-12	0.019172	35369	2	0.00131033953457921	35369	8.28068682850477e-06	160882	TRUE	1.37617848633178e-08	0.0016234240036728	57.5089982260433	456.12278633961	46.4035827685108
rs71472628	A	G	A	G	-0.1385	-0.0388399	0.03654	0.0233208	FALSE	FALSE	FALSE	11	7092133	0.0420134	160882	0.355245	TRUE	11	7092133	4.77e-10	0.022243	35374	2	0.00109490750835001	35374	5.31222160310493e-06	160882	TRUE	1.57037687484993e-07	0.0013506156391518	47.8385879330949	456.12278633961	38.7715196132914
rs144333451	G	T	G	T	0.5846	-0.0575553	0.01679	0.0239877	FALSE	FALSE	FALSE	18	31885600	0.0421181	160882	0.171776	TRUE	18	31885600	2.47e-72	0.032501	35339	2	0.00907269463665646	35339	1.16071608433513e-05	160882	TRUE	1.9993269671806e-55	0.0112835199435833	403.27611837081	456.12278633961	323.537164270566
rs55654868	C	T	C	T	-0.0702	-0.00774134	0.42232	0.624464	FALSE	FALSE	FALSE	18	30679945	0.0130841	160882	0.554079	TRUE	18	30679945	1.19e-16	0.008474	35334	2	0.00193859168828264	35334	2.17591322705674e-06	160882	TRUE	4.23837285662606e-13	0.00240454661553101	85.1622175419031	456.12278633961	68.6273619638942
rs59477943	G	A	G	A	-0.9248	-0.0161455	0.03496	0.0289694	FALSE	FALSE	FALSE	18	31556721	0.0374975	160882	0.666776	TRUE	18	31556721	1e-300	0.017513	35337	2	0.0731444698786938	35337	1.15238026517599e-06	160882	TRUE	0	0.0577088442402079	2164.02541694614	456.12278633961	2788.5250280865
rs11727676	C	T	C	T	0.2352	0.00871671	0.10368	0.0856252	FALSE	FALSE	FALSE	4	144737912	0.0224202	160882	0.697432	TRUE	4	144737912	5.05e-70	0.013296	35350	2	0.00877485775217341	35350	9.39558367278524e-07	160882	TRUE	1.9798762103947e-56	0.0102816474023854	367.211208548014	456.12278633961	312.919495888126
rs7438126	C	T	C	T	-0.0554	-0.0217166	0.47588	0.561294	FALSE	FALSE	FALSE	4	144302051	0.012729	160882	0.0879954	TRUE	4	144302051	1.74e-11	0.008236	35348	2	0.00127847132662263	35348	1.80919415654441e-05	160882	TRUE	8.08420743106355e-08	0.00153100888256499	54.1980176095198	456.12278633961	45.2467
rs2251550	G	A	G	A	-0.0651	-0.015698	0.30063	0.641752	FALSE	FALSE	FALSE	3	138140323	0.0131673	160882	0.233184	TRUE	3	138140323	2.27e-14	0.008527	35350	2	0.00164622453292124	35350	8.83464888438825e-06	160882	TRUE	1.50521323651184e-10	0.00178209679290766	63.1060184688265	456.12278633961	58.2866977815307
rs115770048	A	G	A	G	-0.3589	-0.056206	0.01222	0.00894792	FALSE	FALSE	FALSE	19	3340034	0.0653951	160882	0.390074	TRUE	19	3340034	2.39e-19	0.039906	35330	2	0.00228432694783897	35330	4.59167234555187e-06	160882	TRUE	7.49042963496967e-15	0.00310962734593087	110.199594549768	456.12278633961	80.8854712749773
rs144105210	T	C	T	C	0.1805	0.012228	0.0318	0.0537235	FALSE	FALSE	FALSE	19	3938649	0.0285025	160882	0.667912	TRUE	19	3938649	1.87e-13	0.024533	35333	2	0.00152979161539662	35333	1.14404312860858e-06	160882	TRUE	9.27341858562543e-11	0.00200621099598	71.0239296876865	456.12278633961	54.1318780567547
rs182517795	C	T	C	T	0.2187	0.0604473	0.02205	0.0198867	FALSE	FALSE	FALSE	19	4462865	0.0480452	160882	0.208343	TRUE	19	4462865	8.42e-14	0.029302	35343	2	0.00157376610586384	35343	9.83892097147424e-06	160882	TRUE	4.89636632115477e-10	0.00206277949929555	73.0513791719552	456.12278633961	55.7061363766522
rs4807574	C	T	C	T	0.2205	0.0115313	0.36163	0.317441	FALSE	FALSE	FALSE	19	4286670	0.0135526	160882	0.394852	TRUE	19	4286670	1.72e-135	0.008901	35338	2	0.017070435356309	35338	4.4999458637952e-06	160882	TRUE	2.55145938287849e-107	0.0224483334059156	811.450009588917	456.12278633961	613.676631009865
rs60103502	A	G	A	G	-0.1218	0.000329416	0.0985	0.133067	FALSE	FALSE	FALSE	19	4609808	0.0185036	160882	0.985796	TRUE	19	4609808	3.5e-17	0.014451	35340	2	0.00200624806307499	35340	1.97003915172486e-09	160882	TRUE	2.50418413349987e-14	0.00263467186542	93.3499809486549	456.12278633961	71.0393165441628
rs74172610	T	C	T	C	-0.1136	-0.0123601	0.13292	0.127298	FALSE	FALSE	FALSE	19	3896631	0.0191653	160882	0.518978	TRUE	19	3896631	5.56e-19	0.012763	35336	2	0.00223710140421246	35336	2.58529165872584e-06	160882	TRUE	7.09451713236334e-15	0.00297465196143411	105.419940036717	456.12278633961	79.2229708357455
rs8108746	A	G	A	G	0.351	0.0108765	0.43089	0.554652	FALSE	FALSE	FALSE	19	4196009	0.0127841	160882	0.394889	TRUE	19	4196009	1e-300	0.00557	35334	2	0.101036371612035	35334	4.49918652752496e-06	160882	TRUE	0	0.0604236367141758	2272.18139558053	456.12278633961	3971.03616772334
rs9807813	T	C	T	C	-0.9235	-0.0581649	0.05002	0.0356294	FALSE	FALSE	FALSE	19	4232418	0.0335956	160882	0.0833931	TRUE	19	4232418	1e-300	0.012305	35340	2	0.137479521589965	35340	1.86314655917974e-05	160882	TRUE	0	0.0810516657487182	3116.82785361576	456.12278633961	5632.62143398826
rs77326070	G	A	G	A	0.1159	-0.0142078	0.34489	0.646109	FALSE	FALSE	FALSE	5	39039653	0.0132485	160882	0.283538	TRUE	5	39039653	3.29e-43	0.00841	35356	2	0.00534329971562511	35356	7.14850273571352e-06	160882	TRUE	3.08429204591195e-33	0.006070042036784	215.910854129224	456.12278633961	189.921827392507
rs11078801	C	G	C	G	0.0681	-0.00153081	0.21153	0.215855	FALSE	TRUE	FALSE	17	9433928	0.0152782	160882	0.920189	TRUE	17	9433928	2.31e-12	0.009708	35359	2	0.00138980949232416	35359	6.24016559544014e-08	160882	TRUE	2.8368003706342e-10	0.0015469681158655	54.7808959720839	456.12278633961	49.2078838041135
rs12275678	T	C	T	C	0.0828	-0.00229546	0.15151	0.154079	FALSE	FALSE	FALSE	11	131460655	0.0173991	160882	0.89504	TRUE	11	131460655	3.99e-12	0.011935	35357	2	0.00135948420801626	35357	1.0818916915129e-07	160882	TRUE	4.84305793284308e-10	0.00176270118175843	62.4303463263164	456.12278633961	48.1299961441048
rs12289924	G	T	G	T	0.1038	-0.00109335	0.29749	0.268975	FALSE	FALSE	FALSE	11	131440207	0.014381	160882	0.939397	TRUE	11	131440207	6.63e-29	0.009304	35353	2	0.00350854602979759	35353	3.59284244561119e-08	160882	TRUE	8.01808316541953e-24	0.00450349396438111	159.92322842883	456.12278633961	124.467309985664
rs12800878	A	G	A	G	0.1964	0.000256576	0.38371	0.650096	FALSE	FALSE	FALSE	11	131246794	0.0133099	160882	0.98462	TRUE	11	131246794	2.14e-112	0.008718	35358	2	0.0141513013660742	35358	2.30983212285549e-09	160882	TRUE	5.57557786328826e-92	0.0182432076350105	656.992499730663	456.12278633961	507.515414679983
rs138580446	A	C	A	C	-0.1257	-0.0337795	0.05273	0.0114744	FALSE	FALSE	FALSE	11	132379412	0.0602036	160882	0.574737	TRUE	11	132379412	3.87e-11	0.019019	35361	2	0.00123384056209263	35361	1.95685480594606e-06	160882	TRUE	9.20697096234782e-09	0.00157845463891616	55.9008144773674	456.12278633961	43.6812641505456
rs2511504	C	T	C	T	0.3616	0.00167807	0.40641	0.370612	FALSE	FALSE	FALSE	11	131326501	0.0130706	160882	0.897844	TRUE	11	131326501	1e-300	0.006654	35356	2	0.0770922933807571	35356	1.02453546459449e-07	160882	TRUE	0	0.0630866985789665	2380.54805943938	456.12278633961	2953.18905740564
rs7118465	T	C	T	C	-0.1376	0.0145509	0.29159	0.667604	FALSE	FALSE	FALSE	11	132100419	0.0134158	160882	0.278096	TRUE	11	132100419	5.59e-49	0.009354	35361	2	0.00608264452629775	35361	7.31208663548965e-06	160882	TRUE	9.15847592134e-38	0.00782211456497869	278.762662384693	456.12278633961	216.392466255765
rs16834610	T	C	T	C	0.1275	-0.0535097	0.04952	0.0325043	FALSE	FALSE	FALSE	2	153873982	0.0357464	160882	0.134413	TRUE	2	153873982	1.26e-11	0.018824	35338	2	0.00129662882130336	35338	1.39281137234355e-05	160882	TRUE	3.87421713894794e-08	0.00153029085912	54.1572341181906	456.12278633961	45.877161679649
rs115435626	C	T	C	T	-0.3459	-0.0588297	0.04318	0.0346989	FALSE	FALSE	FALSE	2	160498533	0.0349464	160882	0.0922933	TRUE	2	160498533	3.39e-75	0.018852	35337	2	0.00943763096923724	35337	1.76148387779334e-05	160882	TRUE	9.69965446004534e-57	0.00988653258986911	352.828883316582	456.12278633961	336.655924678723
rs115914571	C	T	C	T	0.6127	-0.0556572	0.01522	0.0147349	FALSE	FALSE	FALSE	2	159296647	0.0526199	160882	0.290183	TRUE	2	159296647	4.15e-79	0.032535	35337	2	0.00993692260925802	35337	6.95404655224855e-06	160882	TRUE	1.06001686672947e-61	0.0112532930512271	402.160742655917	456.12278633961	354.645242728871
rs116043781	G	A	G	A	0.3542	-0.000882554	0.02529	0.0165679	FALSE	FALSE	FALSE	2	160689090	0.0505625	160882	0.986074	TRUE	2	160689090	7.28e-50	0.023857	35336	2	0.00619971555808469	35336	1.89375345837537e-09	160882	TRUE	4.48271639068132e-41	0.00618516600766495	219.906815877251	456.12278633961	220.427336315748
rs146061702	A	G	A	G	-0.335	0.0372196	0.01148	0.0218398	FALSE	FALSE	FALSE	2	160308719	0.0427464	160882	0.383914	TRUE	2	160308719	2.83e-20	0.036314	35337	2	0.00240265615983462	35337	4.71237895733816e-06	160882	TRUE	1.45963923482299e-15	0.00254710564472	90.2318079034253	456.12278633961	85.1023270380305
rs147570046	T	C	T	C	-0.3239	0.0555857	0.01244	0.00992479	FALSE	FALSE	FALSE	2	160426478	0.0623868	160882	0.372937	TRUE	2	160426478	1.03e-20	0.034704	35337	2	0.00245916920685428	35337	4.93442483452613e-06	160882	TRUE	7.05901838792369e-16	0.00257772012994429	91.3191359666117	456.12278633961	87.1089595952736
rs149131157	C	T	C	T	0.5711	-0.016907	0.03863	0.0459476	FALSE	FALSE	FALSE	2	160495709	0.0298282	160882	0.570842	TRUE	2	160495709	2.12e-180	0.019941	35337	2	0.0226860791307425	35337	1.99699090820709e-06	160882	TRUE	1.83926624004719e-144	0.0242253237532047	877.253566481148	456.12278633961	820.220186132009
rs150568624	A	G	A	G	0.3064	-0.0324424	0.01334	0.00395699	FALSE	FALSE	FALSE	2	159833748	0.100395	160882	0.746585	TRUE	2	159833748	4.75e-19	0.034357	35337	2	0.00224577133169335	35337	6.49081814701087e-07	160882	TRUE	2.10424560306881e-15	0.00247133072766925	87.5408135646805	456.12278633961	79.5329428082686
rs371920006	C	T	C	T	-0.5699	-0.0131731	0.01774	0.0193362	FALSE	FALSE	FALSE	2	160439739	0.0466495	160882	0.77765	TRUE	2	160439739	2.2e-85	0.029103	35337	2	0.0107356674627041	35337	4.95655258442756e-07	160882	TRUE	3.53358290679812e-69	0.0113189823833586	404.535168966964	456.12278633961	383.46152521409
rs4142232	G	C	G	C	-0.3334	0.0297516	0.30013	0.308061	FALSE	TRUE	FALSE	2	159467426	0.0140656	160882	0.034412	TRUE	2	159467426	1e-300	0.005684	35337	2	0.0887289850193907	35337	2.78092958451402e-05	160882	TRUE	0	0.0466968916211821	1730.86046917492	456.12278633961	3440.51180616875
rs62175468	G	T	G	T	-0.4239	-0.00207612	0.15066	0.156153	FALSE	FALSE	FALSE	2	159999106	0.0174963	160882	0.905544	TRUE	2	159999106	1e-300	0.007239	35337	2	0.0884587709227963	35337	8.75206179371796e-08	160882	TRUE	0	0.0459871366810578	1703.28465904755	456.12278633961	3429.01732894879
rs62194173	G	A	G	A	0.3278	-0.0117117	0.01337	0.00463442	FALSE	FALSE	FALSE	2	161013626	0.091793	160882	0.898475	TRUE	2	161013626	1.41e-23	0.032755	35334	2	0.00282660518917726	35334	1.01185585566651e-07	160882	TRUE	2.18873382046594e-19	0.00283487306845081	100.446488299003	456.12278633961	100.152706704492
rs77854433	T	G	T	G	0.4239	-0.00940883	0.04339	0.00938542	FALSE	FALSE	FALSE	2	160220133	0.0660954	160882	0.886802	TRUE	2	160220133	3.01e-112	0.018828	35337	2	0.0141425422334086	35337	1.25958262343484e-07	160882	TRUE	2.03267054215099e-91	0.0149169967607871	535.073774300435	456.12278633961	506.895521133043
rs149208504	C	T	C	T	-0.6911	0.0172094	0.02263	0.0264794	FALSE	FALSE	FALSE	17	4011662	0.0402418	160882	0.668906	TRUE	17	4011662	3.92e-158	0.025794	35358	2	0.0198999363405226	35358	1.13677394310112e-06	160882	TRUE	3.02878061480639e-127	0.0211278517061887	763.119398407681	456.12278633961	717.867670193281
rs62066151	G	T	G	T	-0.0647	-0.00723761	0.16747	0.801884	FALSE	FALSE	FALSE	17	4435801	0.0160403	160882	0.651835	TRUE	17	4435801	1.38e-09	0.010679	35363	2	0.00103698448757804	35363	1.26550182080929e-06	160882	TRUE	1.20244734059361e-07	0.00116728114234904	41.3244657441852	456.12278633961	36.7068729230558
rs4044774	C	T	C	T	0.2988	-0.0529568	0.00683	0.0172508	FALSE	FALSE	FALSE	1	116635490	0.0491161	160882	0.280947	TRUE	1	116635490	8.38e-10	0.048683	35346	2	0.0010647022728029	35346	7.22587630631578e-06	160882	TRUE	3.41736590405882e-07	0.00121125470846717	42.8625038256391	456.12278633961	37.6709454712075
rs61789227	G	A	G	A	0.6656	-0.0688072	0.02109	0.0321121	FALSE	FALSE	FALSE	1	116537006	0.0357663	160882	0.0543801	TRUE	1	116537006	6.7e-130	0.027448	35344	2	0.0163661882701071	35344	2.30042295317231e-05	160882	TRUE	1.20876658486082e-98	0.0182926222877	658.544360131472	456.12278633961	588.037762574351
rs74517097	G	T	G	T	0.1442	-0.00839656	0.02467	0.0433205	FALSE	FALSE	FALSE	1	117009018	0.0310612	160882	0.786912	TRUE	1	117009018	1.51e-08	0.025476	35352	2	0.000905493200257199	35352	4.54217723768334e-07	160882	TRUE	5.45629780541116e-07	0.00100064780886521	35.4083313125286	456.12278633961	32.0381949968101
rs7254808	C	T	C	T	0.1354	-0.0326227	0.04313	0.97498	FALSE	FALSE	FALSE	19	40364607	0.0406102	160882	0.421795	TRUE	19	40364607	5.5e-12	0.019646	35365	2	0.00134139596711902	35365	4.01112086361933e-06	160882	TRUE	3.68546082161222e-09	0.00151321180680159	53.5928063913157	456.12278633961	47.4995012246126
rs9784645	T	G	T	G	0.1322	0.00792982	0.25293	0.275156	FALSE	FALSE	FALSE	5	148337418	0.0141146	160882	0.574241	TRUE	5	148337418	2.18e-44	0.009459	35349	2	0.00549574464272931	35349	1.96194396346506e-06	160882	TRUE	2.46583648687131e-35	0.00660472206735257	235.009281904942	456.12278633961	195.331578361891
rs10906474	G	A	G	A	-0.3123	-0.0241748	0.01959	0.961276	FALSE	FALSE	FALSE	10	13779194	0.0335452	160882	0.471117	TRUE	10	13779194	2.94e-26	0.029458	35366	2	0.00316809357883019	35366	3.22820829410831e-06	160882	TRUE	1.57529235640695e-20	0.0037464171464923	132.986518943376	456.12278633961	112.39253137872
rs12573716	G	A	G	A	-0.0612	0.0126096	0.29031	0.227496	FALSE	FALSE	FALSE	10	13111363	0.0151389	160882	0.404888	TRUE	10	13111363	1.26e-11	0.009036	35361	2	0.00129564901035802	35361	4.31231075341524e-06	160882	TRUE	7.58243318568318e-09	0.00154334678470243	54.6555514298587	456.12278633961	45.8722877414644
rs12780441	A	G	A	G	0.1403	0.00114654	0.49755	0.543915	FALSE	FALSE	FALSE	10	13229315	0.0127861	160882	0.928549	TRUE	10	13229315	1.21e-65	0.008199	35363	2	0.00821273028761675	35363	4.99804484912727e-08	160882	TRUE	9.65890462958061e-54	0.00984180869249955	351.475350333589	456.12278633961	292.815167696833
rs1537771	T	C	T	C	-0.3965	-0.0270051	0.12874	0.0550862	FALSE	FALSE	FALSE	10	13241177	0.0279202	160882	0.333431	TRUE	10	13241177	1.01e-231	0.012199	35364	2	0.0290079329325821	35364	5.81500304854059e-06	160882	TRUE	2.57883401692469e-183	0.0352677423658638	1292.72955856177	456.12278633961	1056.42317702967
rs17152995	T	C	T	C	-0.2323	0.0582888	0.01056	0.0262958	FALSE	FALSE	FALSE	10	13242888	0.0395874	160882	0.140911	TRUE	10	13242888	1.56e-09	0.038472	35364	2	0.00102996989500882	35364	1.34756077314712e-05	160882	TRUE	1.29119025742451e-06	0.00112766940332851	39.9216638793896	456.12278633961	36.4593474575747
rs2031607	G	C	G	C	-0.0826	-0.0102807	0.20866	0.22276	FALSE	TRUE	FALSE	10	13621938	0.0152064	160882	0.498994	TRUE	10	13621938	4.13e-16	0.010154	35368	2	0.00186761769258894	35368	2.8411179266176e-06	160882	TRUE	1.48410546687805e-12	0.00225316196796029	79.8652755603368	456.12278633961	66.1737545909597
rs144059351	A	G	A	G	-0.1033	-0.0572181	0.06601	0.0476781	FALSE	FALSE	FALSE	21	44048700	0.0297627	160882	0.0545456	TRUE	21	44048700	1.37e-10	0.016092	35258	2	0.00116745524908791	35258	2.29726013719592e-05	160882	TRUE	5.80581159396769e-07	0.00131577793083622	46.4501848576809	456.12278633961	41.2079106534395
rs4818855	T	C	T	C	-0.1278	-0.0111078	0.41893	0.643819	FALSE	FALSE	FALSE	21	43619070	0.0131949	160882	0.399884	TRUE	21	43619070	6.14e-56	0.008111	35267	2	0.0069907266520628	35267	4.40493927778476e-06	160882	TRUE	6.69586799897041e-44	0.00795172988464697	282.665433557451	456.12278633961	248.263517775442
rs55704290	T	C	T	C	-0.1207	-0.0111714	0.03483	0.00945919	FALSE	FALSE	FALSE	21	43846145	0.0636843	160882	0.86075	TRUE	21	43846145	4.32e-08	0.022037	35261	2	0.000850100467558408	35261	1.91270637304774e-07	160882	TRUE	1.03248557755075e-06	0.000979494100903278	34.5698434614884	456.12278633961	29.9991947150956
rs75136590	A	G	A	G	0.1215	0.0118499	0.04352	0.0467131	FALSE	FALSE	FALSE	21	43859644	0.0301391	160882	0.694191	TRUE	21	43859644	9.97e-10	0.019886	35261	2	0.00105761629831507	35261	9.60873767395974e-07	160882	TRUE	8.0621480078377e-08	0.0012289871204352	43.3861779333097	456.12278633961	37.3299738510516
rs79039769	A	G	A	G	-0.2996	0.127992	0.01537	0.00618179	FALSE	FALSE	FALSE	21	44038088	0.0802404	160882	0.110689	TRUE	21	44038088	6.67e-20	0.032805	35257	2	0.00236024215683633	35257	1.58150494717092e-05	160882	TRUE	3.15721849017746e-14	0.00271681799451619	96.0423479758848	456.12278633961	83.4071984251716
rs12125319	C	T	C	T	0.1599	-0.0444632	0.02414	0.00724087	FALSE	FALSE	FALSE	1	119108785	0.07242	160882	0.53924	TRUE	1	119108785	3.23e-09	0.027012	35359	2	0.000990097194953757	35359	2.34304869689149e-06	160882	TRUE	3.4273534557827e-07	0.00120462453895961	42.6432789642569	456.12278633961	35.0415610733055
rs191615076	A	C	A	C	0.1979	-0.0670883	0.03429	0.0406476	FALSE	FALSE	FALSE	1	120386170	0.0324885	160882	0.0389242	TRUE	1	120386170	3.65e-18	0.022775	35350	2	0.00213148994625409	35350	2.65045652512865e-05	160882	TRUE	2.77700336209138e-12	0.00259379589009584	91.9239290324334	456.12278633961	75.5048444370006
rs3009182	T	C	T	C	-0.1428	0.0186787	0.22116	0.815839	FALSE	FALSE	FALSE	1	119836055	0.0162755	160882	0.251109	TRUE	1	119836055	2.38e-46	0.00999	35352	2	0.00574689123598199	35352	8.18689088016375e-06	160882	TRUE	1.52298016720705e-35	0.00702491768800819	250.08768567776	456.12278633961	204.326849371894
rs41276636	C	T	C	T	0.3412	-0.0824893	0.00869	0.00599006	FALSE	FALSE	FALSE	1	119896204	0.0838306	160882	0.325116	TRUE	1	119896204	7.68e-15	0.043897	35352	2	0.00170615051157394	35352	6.0184605198997e-06	160882	TRUE	3.63690923652229e-11	0.00200575232511843	71.0458450618594	456.12278633961	60.4154985178419
rs72697218	T	C	T	C	-0.2246	0.0282021	0.02416	0.0375663	FALSE	FALSE	FALSE	1	119853675	0.0330602	160882	0.39363	TRUE	1	119853675	4.37e-17	0.02673	35352	2	0.00199326774521998	35352	4.52322218580109e-06	160882	TRUE	4.37358749775814e-13	0.00237861988643021	84.2846942351372	456.12278633961	70.6027449677947
rs80117153	C	G	C	G	0.1488	-0.074003	0.02641	0.032426	FALSE	TRUE	FALSE	1	119305017	0.0362846	160882	0.041399	TRUE	1	119305017	9.82e-09	0.025951	35351	2	0.000929216244621847	35351	2.58547704280168e-05	160882	TRUE	1.52312584797854e-05	0.00113862407896627	40.2951035425367	456.12278633961	32.877415259478
rs113567515	C	T	C	T	0.1214	-0.0220896	0.22508	0.175426	FALSE	FALSE	FALSE	7	76398584	0.0164906	160882	0.180401	TRUE	7	76398584	2.33e-35	0.009783	35337	2	0.00433909964403792	35337	1.11531074729894e-05	160882	TRUE	1.56943446226337e-26	0.00514116030183411	182.601683793073	456.12278633961	153.990265026241
rs13236526	G	A	G	A	0.327	0.0218119	0.31781	0.784526	FALSE	FALSE	FALSE	7	76284324	0.0153206	160882	0.154533	TRUE	7	76284324	1e-300	0.007053	35341	2	0.0573388639510861	35341	1.25987633642225e-05	160882	TRUE	0	0.0463658694684462	1718.18877773608	456.12278633961	2149.55092098152
rs146542449	T	G	T	G	0.1941	-0.107409	0.02575	0.00221691	FALSE	FALSE	FALSE	7	75513368	0.133623	160882	0.421497	TRUE	7	75513368	7.05e-14	0.025925	35336	2	0.00158391657804258	35336	4.01619793692033e-06	160882	TRUE	1.22301998069773e-10	0.00189029120758875	66.9180441193688	456.12278633961	56.0548946454659
rs34978788	T	C	T	C	0.1599	-0.0371751	0.0279	0.0400284	FALSE	FALSE	FALSE	7	75753055	0.0320917	160882	0.2467	TRUE	7	75753055	6.45e-11	0.024476	35337	2	0.0012063871406329	35337	8.34090478399479e-06	160882	TRUE	5.87110857734142e-08	0.0013868901686718	49.0738241142212	456.12278633961	42.6791772248402
rs4728984	T	A	T	A	0.2476	0.0800531	0.02184	0.0531175	FALSE	TRUE	FALSE	7	76782928	0.0279635	160882	0.00419952	TRUE	7	76782928	2.44e-19	0.027537	35339	2	0.00228268436729016	35339	5.09388424571012e-05	160882	TRUE	4.40071827273527e-12	0.00261935166736589	92.8031138607363	456.12278633961	80.8477674217562
rs74894477	A	G	A	G	0.361	0.0950595	0.01435	0.0194337	FALSE	FALSE	FALSE	7	76308625	0.0474463	160882	0.0451211	TRUE	7	76308625	9.91e-26	0.034424	35340	2	0.0031024180169299	35340	2.49501669938646e-05	160882	TRUE	5.59947068379024e-18	0.003686540647755	130.757014459149	456.12278633961	109.974434549417
rs10158980	T	C	T	C	0.7008	0.0233608	0.12326	0.117457	FALSE	FALSE	FALSE	1	203143355	0.0196473	160882	0.234436	TRUE	1	203143355	1e-300	0.00886	35354	2	0.150362761359983	35354	8.78746878846362e-06	160882	TRUE	0	0.106147841295901	4198.16459461605	456.12278633961	6256.34576481918
rs113782613	G	A	G	A	0.4056	-0.00682648	0.02924	0.03431	FALSE	FALSE	FALSE	1	202439350	0.0338988	160882	0.840403	TRUE	1	202439350	5.48e-45	0.028819	35352	2	0.0055721390303737	35352	2.52070967298277e-07	160882	TRUE	1.17772318325015e-36	0.00933931727730893	333.257261048772	456.12278633961	198.078837545488
rs116191274	A	G	A	G	-0.2372	-0.125384	0.02572	0.00790932	FALSE	FALSE	FALSE	1	204135367	0.0709792	160882	0.0773143	TRUE	1	204135367	2.65e-14	0.031152	35361	2	0.00163698993331016	35361	1.93959724978279e-05	160882	TRUE	8.12546834509093e-10	0.00281977279877069	99.9862849984214	456.12278633961	57.9772352023012
rs116333232	T	C	T	C	0.1457	-0.0262362	0.05852	0.0253254	FALSE	FALSE	FALSE	1	203364657	0.0399127	160882	0.510962	TRUE	1	203364657	1.12e-12	0.020477	35357	2	0.00142992792366066	35357	2.68581704839501e-06	160882	TRUE	7.18783570193566e-10	0.00233918470347901	82.8957837408097	456.12278633961	50.6274954104151
rs12042389	A	C	A	C	0.8717	0.0157467	0.01954	0.0114199	FALSE	FALSE	FALSE	1	203204476	0.0589864	160882	0.789503	TRUE	1	203204476	6.39e-143	0.034246	35357	2	0.0179960332863999	35357	4.42968734510594e-07	160882	TRUE	1.0632746555954e-115	0.0291151161768234	1060.23376157442	456.12278633961	647.909558827911
rs12121976	A	G	A	G	-0.2533	0.075896	0.03618	0.0136201	FALSE	FALSE	FALSE	1	203338299	0.0545081	160882	0.163808	TRUE	1	203338299	3.86e-23	0.025567	35360	2	0.00276833857148847	35360	1.20505923701382e-05	160882	TRUE	5.5136221063945e-17	0.00447470976562553	158.927944317456	456.12278633961	98.1546404879225
rs142934050	A	C	A	C	-0.2659	0.0164088	0.04187	0.0595023	FALSE	FALSE	FALSE	1	202820904	0.0273338	160882	0.548298	TRUE	1	202820904	3.61e-28	0.024161	35352	2	0.0034145383371353	35352	2.24001325403831e-06	160882	TRUE	2.89111504795346e-22	0.00567275555533542	201.675967345243	456.12278633961	121.117490532453
rs16851791	G	A	G	A	-0.2073	0.0999115	0.04072	0.00872926	FALSE	FALSE	FALSE	1	203541620	0.0691059	160882	0.148241	TRUE	1	203541620	1.96e-17	0.024398	35356	2	0.00203781932303425	35356	1.2992508315874e-05	160882	TRUE	1.4744944925032e-12	0.00335723513188493	119.091509050754	456.12278633961	72.1921789638171
rs192839556	G	A	G	A	0.5696	0.106145	0.00368	0.000998028	FALSE	FALSE	FALSE	1	203019733	0.190633	160882	0.577662	TRUE	1	203019733	2.45e-12	0.0813	35353	2	0.0013866107130916	35353	1.92708123898744e-06	160882	TRUE	1.0223095333799e-09	0.00237912151241523	84.3048961774887	456.12278633961	49.0861386842651
rs34000310	A	G	A	G	-0.3014	0.0116756	0.02359	0.00945188	FALSE	FALSE	FALSE	1	203495745	0.0648758	160882	0.857177	TRUE	1	203495745	9.42e-22	0.031451	35357	2	0.00259083700126049	35357	2.01321806217229e-07	160882	TRUE	8.19742690860573e-18	0.00418481873335865	148.576030071868	456.12278633961	91.8369768171865
rs56035601	T	C	T	C	-0.3318	0.00684423	0.10416	0.123933	FALSE	FALSE	FALSE	1	203227714	0.019488	160882	0.725437	TRUE	1	203227714	1.65e-97	0.015833	35353	2	0.012270511200694	35353	7.66676689063423e-07	160882	TRUE	9.725406868572e-79	0.0205453801035141	741.534847337886	456.12278633961	439.16360336982
rs56383922	C	T	C	T	-0.4319	0.0053343	0.03143	0.019826	FALSE	FALSE	FALSE	1	203296279	0.0465976	160882	0.90886	TRUE	1	203296279	9e-57	0.027201	35355	2	0.00708083197124092	35355	8.14564881558964e-08	160882	TRUE	1.86699228462096e-46	0.0113572137112066	406.124013547398	456.12278633961	252.113828335349
rs6692857	G	A	G	A	0.3469	0.0330221	0.04398	0.98302	FALSE	FALSE	FALSE	1	203361875	0.0495538	160882	0.505162	TRUE	1	203361875	3.28e-47	0.024038	35359	2	0.00585579567376968	35359	2.76027398774377e-06	160882	TRUE	2.38358431722928e-37	0.0101195406248355	361.454349849636	456.12278633961	208.262912700674
rs72754704	T	G	T	G	0.2756	0.00774377	0.01038	0.0485547	FALSE	FALSE	FALSE	1	202967616	0.0291045	160882	0.790187	TRUE	1	202967616	2.11e-08	0.049191	35353	2	0.000887155934914624	35353	4.40030071068754e-07	160882	TRUE	7.07798358103696e-07	0.00156046574422003	55.2502406317882	456.12278633961	31.3896970111655
rs75228438	T	C	T	C	0.4001	0.0190866	0.02375	0.00467957	FALSE	FALSE	FALSE	1	202995854	0.0885145	160882	0.829274	TRUE	1	202995854	7.57e-37	0.031552	35352	2	0.00452817155497063	35352	2.89018817656458e-07	160882	TRUE	5.17306997600637e-30	0.00742321021371875	264.372977239836	456.12278633961	160.798989880256
rs10980847	G	A	G	A	-0.0853	-0.00199227	0.10544	0.0788397	FALSE	FALSE	FALSE	9	111284334	0.0234569	160882	0.932314	TRUE	9	111284334	3.32e-10	0.013576	35362	2	0.001115212289278	35362	4.48387070297126e-08	160882	TRUE	1.58775238277512e-08	0.00137259663596595	48.6017276155834	456.12278633961	39.4779328247116
rs117584091	C	A	C	A	0.3293	-0.056465	0.0202	0.014449	FALSE	FALSE	FALSE	9	110964532	0.0522348	160882	0.279704	TRUE	9	110964532	5.02e-28	0.030004	35361	2	0.00339506588575103	35361	7.26329327904707e-06	160882	TRUE	2.72561725047676e-21	0.0042924205130808	152.429990540228	456.12278633961	120.455087612991
rs145419292	T	C	T	C	0.5826	-0.0154229	0.01613	0.0333881	FALSE	FALSE	FALSE	9	109679059	0.035976	160882	0.668141	TRUE	9	109679059	5.4e-67	0.033692	35359	2	0.00838599539752523	35359	1.14236209055361e-06	160882	TRUE	7.23448602818168e-54	0.0107731583146275	385.054815012221	456.12278633961	299.01114535909
rs558028	C	T	C	T	-0.2617	-0.051229	0.02263	0.993076	FALSE	FALSE	FALSE	9	110091548	0.0769451	160882	0.505548	TRUE	9	110091548	2.19e-20	0.028284	35362	2	0.00241525689330744	35362	2.75528524110175e-06	160882	TRUE	5.89252298913644e-16	0.00302957005380512	107.451127821645	456.12278633961	85.6102545046814
rs61751937	C	G	C	G	0.7436	-0.0352919	0.03424	0.0420542	FALSE	TRUE	FALSE	9	110549951	0.0319706	160882	0.269643	TRUE	9	110549951	1e-231	0.022879	35362	2	0.0290073705333732	35362	7.57431145248334e-06	160882	TRUE	1.41578204667549e-182	0.036568885749547	1342.15698556714	456.12278633961	1056.34233559888
rs7020788	A	G	A	G	0.174	-0.00732757	0.39454	0.381447	FALSE	FALSE	FALSE	9	110470699	0.013047	160882	0.574369	TRUE	9	110470699	2.37e-92	0.008537	35362	2	0.01161189731045	35362	1.96063033599945e-06	160882	TRUE	7.44881252069325e-74	0.0144645520639968	518.973276967445	456.12278633961	415.420509190891
rs147604653	A	G	A	G	0.1507	0.0354282	0.02654	0.0183861	FALSE	FALSE	FALSE	17	49734100	0.0483337	160882	0.463563	TRUE	17	49734100	4.05e-09	0.025619	35357	2	0.000977746967884435	35357	3.33960100548614e-06	160882	TRUE	5.32820627606592e-07	0.00117347956084383	41.5371128265521	456.12278633961	34.6020761245675
rs17714829	C	T	C	T	0.1255	0.00117541	0.0781	0.071968	FALSE	FALSE	FALSE	17	50375120	0.0239949	160882	0.960931	TRUE	17	50375120	1.85e-16	0.015247	35357	2	0.00191265376232436	35357	1.49155341140565e-08	160882	TRUE	1.08939429404909e-13	0.002268048285195	80.3691281864351	456.12278633961	67.7514588496495
rs77405995	A	G	A	G	0.1222	-0.0131772	0.04892	0.0322083	FALSE	FALSE	FALSE	17	50284012	0.0354737	160882	0.710292	TRUE	17	50284012	4.41e-11	0.018545	35350	2	0.0012268479731252	35350	8.57691028446527e-07	160882	TRUE	6.34183808426242e-09	0.00138955552371085	49.1863558245583	456.12278633961	43.4198917602291
rs9890200	C	A	C	A	-0.3204	-0.0100322	0.40963	0.330647	FALSE	FALSE	FALSE	17	50547162	0.0134148	160882	0.454556	TRUE	17	50547162	1e-300	0.007116	35353	2	0.054236774714794	35353	3.47632515820024e-06	160882	TRUE	0	0.0496513483002314	1846.92724151513	456.12278633961	2027.27719970766
rs151900	T	C	T	C	0.0439	-0.0137201	0.46998	0.595183	FALSE	FALSE	FALSE	5	14222070	0.0128862	160882	0.287007	TRUE	5	14222070	1.7e-08	0.007783	35365	2	0.000898866779794152	35365	7.04627681788085e-06	160882	TRUE	3.25124588233886e-06	0.000960131395154232	33.9857573194296	456.12278633961	31.8152235814297
rs2038332	G	A	G	A	-0.1934	-0.00880727	0.2119	0.200716	FALSE	FALSE	FALSE	6	152999591	0.0156672	160882	0.574016	TRUE	6	152999591	6.32e-90	0.009618	35370	2	0.0113030612653429	35370	1.96425078516938e-06	160882	TRUE	6.53333697754166e-72	0.0124926686005368	447.430301542798	456.12278633961	404.336915763362
rs116585561	C	A	C	A	-0.328	0.0909559	0.03327	0.0350568	FALSE	FALSE	FALSE	17	50180556	0.0333311	160882	0.00635536	TRUE	17	50180556	6.72e-46	0.023063	35355	2	0.00568868905792307	35355	4.62850032450354e-05	160882	TRUE	1.17912609211495e-31	0.0069204714284928	246.364384092617	456.12278633961	202.26283463899
rs145477139	A	G	A	G	-0.463	-0.0255438	0.01	0.00806399	FALSE	FALSE	FALSE	17	51019784	0.0722674	160882	0.723742	TRUE	17	51019784	2.68e-27	0.042779	35352	2	0.00330274140498582	35352	7.76575625425234e-07	160882	TRUE	5.19696442452734e-22	0.00424451	150.682868539751	456.12278633961	117.138787790815
rs180830509	A	G	A	G	-0.5405	-0.086161	0.00908	0.0239721	FALSE	FALSE	FALSE	17	49805154	0.0416317	160882	0.0384893	TRUE	17	49805154	8.16e-33	0.045302	35357	2	0.0040101509048068	35357	2.66231568562822e-05	160882	TRUE	3.5079176566402e-23	0.0052570951161848	186.846869598354	456.12278633961	142.349729134532
rs373982079	T	C	T	C	-0.4718	-0.110919	0.00593	0.0108969	FALSE	FALSE	FALSE	17	50622796	0.062385	160882	0.0754084	TRUE	17	50622796	6.13e-17	0.056417	35352	2	0.00197445906100805	35352	1.96490220961402e-05	160882	TRUE	9.43375430737492e-12	0.00262432446768985	93.0139687669081	456.12278633961	69.9352120196905
rs12137045	T	C	T	C	0.0593	0.0259511	0.23156	0.172449	FALSE	FALSE	FALSE	1	179797527	0.0167176	160882	0.120585	TRUE	1	179797527	9.79e-10	0.009701	35349	2	0.0010560025314021	35349	1.49780446347057e-05	160882	TRUE	1.0879179005875e-06	0.00125144822489187	44.2903675070495	456.12278633961	37.3659800469881
rs4650995	T	C	T	C	-0.3017	-0.0109238	0.49232	0.464898	FALSE	FALSE	FALSE	1	178548181	0.0126634	160882	0.388341	TRUE	1	178548181	1e-300	0.007993	35348	2	0.0387461721339449	35348	4.62533042806644e-06	160882	TRUE	2.75151884917129e-247	0.0455007075029857	1684.93368202844	456.12278633961	1424.72483390438
rs871632	C	T	C	T	0.1745	-0.00486123	0.35174	0.34445	FALSE	FALSE	FALSE	1	178934631	0.0134189	160882	0.717152	TRUE	1	178934631	2e-93	0.008511	35348	2	0.0117531651982149	35348	8.1574814332126e-07	160882	TRUE	2.11762999728342e-75	0.0138864694286462	497.743041960433	456.12278633961	420.368032020489
rs928016	G	A	G	A	-0.1171	-0.0138867	0.06192	0.943962	FALSE	FALSE	FALSE	1	179548231	0.02772	160882	0.616396	TRUE	1	179548231	7.92e-12	0.01712	35349	2	0.00132184113119661	35349	1.55994368308182e-06	160882	TRUE	2.24125196686713e-09	0.00159299572501555	56.3974608060906	456.12278633961	46.7849607498471
rs10501130	G	C	G	C	-0.1325	0.12438	0.02884	0.00915797	FALSE	TRUE	FALSE	11	33895802	0.0686787	160882	0.0701342	TRUE	11	33895802	3.07e-08	0.023929	35356	2	0.000866498112619371	35356	2.03866591365697e-05	160882	TRUE	2.19390267793792e-05	0.00098343983262	34.8027582612066	456.12278633961	30.6607417484017
rs147514117	T	C	T	C	0.1187	-0.0260287	0.03823	0.0187955	FALSE	FALSE	FALSE	11	34207811	0.0471953	160882	0.581285	TRUE	11	34207811	1.79e-08	0.021079	35357	2	0.000896109824231878	35357	1.8906214242703e-06	160882	TRUE	1.15134486035308e-06	0.0010361126064284	36.6697551959091	456.12278633961	31.7103788177067
rs2467378	C	T	C	T	-0.1538	-0.121709	0.02416	0.00882391	FALSE	FALSE	FALSE	11	34177658	0.0689308	160882	0.0774515	TRUE	11	34177658	1.76e-08	0.027297	35355	2	0.000897153497393261	35355	1.93779699056913e-05	160882	TRUE	1.35303593885394e-05	0.00111536808261427	39.4756376909837	456.12278633961	31.7455482229588
rs2753408	A	G	A	G	-0.3242	0.00917663	0.4799	0.474076	FALSE	FALSE	FALSE	11	33378145	0.012764	160882	0.472174	TRUE	11	33378145	1e-300	0.006912	35347	2	0.0585958278973989	35347	3.21284222430148e-06	160882	TRUE	0	0.0524678925407672	1957.16603928718	456.12278633961	2199.97913585605
rs4755795	A	G	A	G	-0.0895	0.0201544	0.2964	0.3037	FALSE	FALSE	FALSE	11	33649172	0.0137793	160882	0.143561	TRUE	11	33649172	4.17e-24	0.008837	35354	2	0.00289310430681114	35354	1.32977328368003e-05	160882	TRUE	1.28574329993753e-17	0.00334102785432	118.507955084818	456.12278633961	102.573780099359
rs78374818	G	A	G	A	0.1539	-0.0655198	0.0317	0.0115663	FALSE	FALSE	FALSE	11	33470282	0.0588445	160882	0.26552	TRUE	11	33470282	6.71e-11	0.023579	35357	2	0.00120351813047248	35357	7.70598160261659e-06	160882	TRUE	5.44956218656106e-08	0.0014540402526462	51.4824506879115	456.12278633961	42.6016553674774
rs80250425	T	A	T	A	0.1263	-0.013884	0.0574	0.0409058	FALSE	TRUE	FALSE	11	33863322	0.0321324	160882	0.665678	TRUE	11	33863322	7.87e-13	0.017631	35357	2	0.00144934597617619	35357	1.16048710521057e-06	160882	TRUE	2.95474832109415e-10	0.0017261400317112	61.1332052940744	456.12278633961	51.3160016281823
rs11669237	G	C	G	C	-0.4217	0.0185041	0.3621	0.385277	FALSE	TRUE	FALSE	19	51030161	0.0130287	160882	0.155533	TRUE	19	51030161	1e-300	0.006997	35352	2	0.0931785252111256	35352	1.25379421768011e-05	160882	TRUE	0	0.0821520347701902	3164.00377746559	456.12278633961	3632.31458207379
rs116960573	T	G	T	G	-0.2765	-0.0240943	0.05439	0.0168132	FALSE	FALSE	FALSE	19	51181877	0.0487733	160882	0.621302	TRUE	19	51181877	4.5e-44	0.019857	35365	2	0.00545304636203964	35365	1.51691633713587e-06	160882	TRUE	3.09869713700767e-35	0.00786414263868555	280.304026982223	456.12278633961	193.893388135604
rs273663	A	G	A	G	0.1717	-0.0534354	0.03076	0.96487	FALSE	FALSE	FALSE	19	51154343	0.0344297	160882	0.120658	TRUE	19	51154343	3.51e-11	0.025923	35365	2	0.00123903202366616	35365	1.49721128690453e-05	160882	TRUE	9.45305501841018e-08	0.00175787603730787	62.2732389418196	456.12278633961	43.8702460927013
rs73051038	C	G	C	G	0.168	-0.033767	0.10457	0.0687236	FALSE	TRUE	FALSE	19	51083701	0.0250692	160882	0.177996	TRUE	19	51083701	8.25e-31	0.014557	35365	2	0.00375226106663901	35365	1.12770900980011e-05	160882	TRUE	5.56341594284539e-23	0.0052855149771648	187.904839983493	456.12278633961	133.190975411018
rs10506306	C	G	C	G	-0.0585	-0.0190641	0.16797	0.186977	FALSE	TRUE	FALSE	12	52357876	0.0163786	160882	0.244439	TRUE	12	52357876	4.41e-08	0.010687	35363	2	0.000846657423720345	35363	8.42118768442596e-06	160882	TRUE	8.14107014493904e-06	0.00095656048339995	33.8573218296416	456.12278633961	29.9640224222034
rs641621	T	G	T	G	-0.1558	0.00912211	0.2322	0.241823	FALSE	FALSE	FALSE	12	52519122	0.0147262	160882	0.535623	TRUE	12	52519122	1.81e-61	0.009418	35363	2	0.00767971082656292	35363	2.38509744707814e-06	160882	TRUE	6.83795780582052e-49	0.0086551624878048	308.727285552138	456.12278633961	273.663914263299
rs10980847	G	A	G	A	-0.0904	-0.00199227	0.10544	0.0788397	FALSE	FALSE	FALSE	9	111284334	0.0234569	160882	0.932314	TRUE	9	111284334	2.54e-11	0.013551	35362	2	0.00125700111236583	35362	4.48387070297126e-08	160882	TRUE	1.93883759331845e-09	0.00154163559337165	54.5964023387369	456.12278633961	44.5035002826151
rs117584091	C	A	C	A	0.2659	-0.056465	0.0202	0.014449	FALSE	FALSE	FALSE	9	110964532	0.0522348	160882	0.279704	TRUE	9	110964532	6.87e-19	0.029954	35361	2	0.00222361845166863	35361	7.26329327904707e-06	160882	TRUE	3.57509286390643e-14	0.0027986943748152	99.2367677828594	456.12278633961	78.8001462918399
rs145419292	T	C	T	C	0.5093	-0.0154229	0.01613	0.0333881	FALSE	FALSE	FALSE	9	109679059	0.035976	160882	0.668141	TRUE	9	109679059	9.89e-52	0.033656	35359	2	0.00643492166459585	35359	1.14236209055361e-06	160882	TRUE	1.46643367285921e-41	0.00823283542165984	293.504738208777	456.12278633961	228.993077812574
rs558028	C	T	C	T	-0.2609	-0.051229	0.02263	0.993076	FALSE	FALSE	FALSE	9	110091548	0.0769451	160882	0.505548	TRUE	9	110091548	2.38e-20	0.028224	35362	2	0.0024107409187834	35362	2.75528524110175e-06	160882	TRUE	6.28442863273692e-16	0.00301107596467222	106.793208574338	456.12278633961	85.4497962084021
rs61751937	C	G	C	G	0.7988	-0.0352919	0.03424	0.0420542	FALSE	TRUE	FALSE	9	110549951	0.0319706	160882	0.269643	TRUE	9	110549951	2.39e-269	0.022781	35362	2	0.0336026866315162	35362	7.57431145248334e-06	160882	TRUE	2.5376231622221e-212	0.0421996722367365	1557.92430534626	456.12278633961	1229.50569383191
rs7020788	A	G	A	G	0.1951	-0.00732757	0.39454	0.381447	FALSE	FALSE	FALSE	9	110470699	0.013047	160882	0.574369	TRUE	9	110470699	2.3e-116	0.008508	35362	2	0.0146533314284677	35362	1.96063033599945e-06	160882	TRUE	3.74190677873755e-93	0.018185323504079	654.943396649158	456.12278633961	525.847212800519
rs72748018	G	C	G	C	-0.1772	-0.109205	0.02291	0.00410975	FALSE	TRUE	FALSE	9	111503503	0.100475	160882	0.277089	TRUE	9	111503503	2.46e-10	0.027997	35362	2	0.0011316195707792	35362	7.3428350129596e-06	160882	TRUE	1.37759316014429e-07	0.00140577912007779	49.778327018706	456.12278633961	40.059400023813
rs118002621	T	C	T	C	0.575	0.0256117	0.00364	0.00225117	FALSE	FALSE	FALSE	12	10762375	0.130568	160882	0.844488	TRUE	12	10762375	4.42e-16	0.070756	35377	2	0.00186338537013551	35377	2.39166940112661e-07	160882	TRUE	3.53946601791397e-13	0.00239819	85.0398669814645	456.12278633961	66.040316027268
rs138482002	T	A	T	A	0.3477	-0.0435551	0.03826	0.0372573	FALSE	TRUE	FALSE	12	10186001	0.0347926	160882	0.210624	TRUE	12	10186001	2.05e-57	0.021771	35379	2	0.00715832844578393	35379	9.74087508472377e-06	160882	TRUE	5.43917319626168e-44	0.00889696786637599	317.573473195013	456.12278633961	255.066
rs148440484	G	A	G	A	0.357	-0.0259819	0.06718	0.0310978	FALSE	FALSE	FALSE	12	10336892	0.0368905	160882	0.481247	TRUE	12	10336892	3.47e-104	0.01647	35377	2	0.0131075824312161	35377	3.08325421677752e-06	160882	TRUE	7.48825948143737e-83	0.0159736541195448	574.240737399469	456.12278633961	469.839184342454
rs150976941	C	A	C	A	-0.4673	-0.0813058	0.02118	0.0236811	FALSE	FALSE	FALSE	12	10219215	0.0413326	160882	0.0491711	TRUE	12	10219215	1.29e-57	0.029207	35378	2	0.00718418688506968	35378	2.40516625082069e-05	160882	TRUE	2.53987252695218e-42	0.00905420551662521	323.228148440875	456.12278633961	255.986852635681
rs2607885	A	G	A	G	0.1883	-0.00207946	0.42529	0.497292	FALSE	FALSE	FALSE	12	10593418	0.0126863	160882	0.869798	TRUE	12	10593418	2.41e-112	0.00836	35380	2	0.0141374530474438	35380	1.67004839768108e-07	160882	TRUE	2.1490379629362e-91	0.0173326337730811	624.009648329426	456.12278633961	507.327127355143
rs76433891	T	C	T	C	0.1656	0.0491207	0.02327	0.00541486	FALSE	FALSE	FALSE	12	10988004	0.0863894	160882	0.56963	TRUE	12	10988004	4.75e-09	0.02828	35380	2	0.000968295353850441	35380	2.0095797625272e-06	160882	TRUE	4.20556402013715e-07	0.00124658406493171	44.156696082851	456.12278633961	34.2895554457446
rs80042268	G	A	G	A	-0.6173	-0.0448616	0.05662	0.0608829	FALSE	FALSE	FALSE	12	9973499	0.0265517	160882	0.0911045	TRUE	12	9973499	4.08e-262	0.017848	35377	2	0.0327095005693277	35377	1.7744145448433e-05	160882	TRUE	2.72020916757672e-203	0.0407079356601426	1501.15202398606	456.12278633961	1196.22655584958
rs11677932	A	G	A	G	-0.0691	-0.00994179	0.29364	0.35249	FALSE	FALSE	FALSE	2	237315312	0.0132282	160882	0.452316	TRUE	2	237315312	1.5e-14	0.008988	35365	2	0.00166861288005754	35365	3.5109454618128e-06	160882	TRUE	3.138933253384e-11	0.00198073968841085	70.1839136645562	456.12278633961	59.1057819465166
rs11678707	G	C	G	C	0.0573	-0.0325482	0.19842	0.128466	FALSE	TRUE	FALSE	2	237398037	0.0190218	160882	0.0870643	TRUE	2	237398037	2.76e-08	0.010313	35344	2	0.000872707901695101	35344	1.81987168724039e-05	160882	TRUE	1.67782706616792e-05	0.00104441128934969	36.9501749680768	456.12278633961	30.8701833146137
rs113348415	T	C	T	C	-0.2282	0.0447123	0.02734	0.014831	FALSE	FALSE	FALSE	16	4712040	0.0524012	160882	0.39351	TRUE	16	4712040	7.77e-18	0.026526	35355	2	0.00208907126400134	35355	4.52551004282963e-06	160882	TRUE	1.13196590049399e-13	0.00276962418067171	98.1864632621525	456.12278633961	74.0095476154243
rs118090493	C	A	C	A	-0.2099	-0.0463757	0.02612	0.0171756	FALSE	FALSE	FALSE	16	4281618	0.0495863	160882	0.349658	TRUE	16	4281618	9.75e-15	0.02711	35348	2	0.00169312736813999	35348	5.43692234346142e-06	160882	TRUE	3.80158536144919e-11	0.00224147290004451	79.405085472185	456.12278633961	59.946777483866
rs118189216	T	C	T	C	-0.2741	0.0479154	0.02905	0.0152035	FALSE	FALSE	FALSE	16	4220849	0.0521168	160882	0.357894	TRUE	16	4220849	4.74e-27	0.025449	35349	2	0.00327115478494157	35349	5.2540041653774e-06	160882	TRUE	8.22511055219702e-21	0.00423829390422795	150.448620102224	456.12278633961	116.004978423577
rs12599777	G	A	G	A	-0.4777	-0.00573369	0.18221	0.144847	FALSE	FALSE	FALSE	16	5029465	0.0178281	160882	0.747748	TRUE	16	5029465	1e-300	0.008245	35357	2	0.0867132525776062	35357	6.4291855116351e-07	160882	TRUE	0	0.0680071354251838	2579.83978670725	456.12278633961	3356.82856839197
rs140116778	T	G	T	G	0.1852	-0.0144645	0.01475	0.0137998	FALSE	FALSE	FALSE	16	5331035	0.053099	160882	0.78531	TRUE	16	5331035	4.81e-08	0.03393	35355	2	0.000842019469819086	35355	4.61245252754057e-07	160882	TRUE	1.39410834320337e-06	0.00099689731022	35.2784796296591	456.12278633961	29.7930006030863
rs7200497	C	G	C	G	-0.0782	-0.00510097	0.35306	0.26435	FALSE	TRUE	FALSE	16	5230286	0.01441	160882	0.723348	TRUE	16	5230286	1.19e-18	0.008871	35357	2	0.00219312808595003	35357	7.78888301874402e-07	160882	TRUE	4.9388720159868e-15	0.00279354725931747	99.0425433787809	456.12278633961	77.7084681026755
rs34099250	G	A	G	A	-0.0554	0.00920894	0.34948	0.410976	FALSE	FALSE	FALSE	1	235056162	0.0128317	160882	0.472961	TRUE	1	235056162	7.6e-11	0.008512	35349	2	0.00119697089503949	35349	3.20145531117784e-06	160882	TRUE	2.30570944979559e-08	0.00139550856227827	49.3959736550278	456.12278633961	42.3600339547176
rs903347	T	C	T	C	-0.1006	-0.0184741	0.38663	0.624341	FALSE	FALSE	FALSE	1	235423298	0.0130791	160882	0.157806	TRUE	1	235423298	1.81e-33	0.008345	35356	2	0.00409376748321441	35356	1.24011915649525e-05	160882	TRUE	6.47225978898626e-25	0.00480003094635903	170.518789544326	456.12278633961	145.325986399149
rs13209436	T	C	T	C	0.2466	0.0429055	0.0146	0.00670611	FALSE	FALSE	FALSE	6	8133259	0.0762334	160882	0.573559	TRUE	6	8133259	1.82e-13	0.033498	35365	2	0.00153015082938456	35365	1.96893982211966e-06	160882	TRUE	1.32100117323013e-10	0.0017497723677408	61.9856610372971	456.12278633961	54.193648235321
rs149679123	C	T	C	T	0.2454	-0.0471244	0.03132	0.0134576	FALSE	FALSE	FALSE	6	7946842	0.0538642	160882	0.381643	TRUE	6	7946842	5.37e-25	0.023765	35364	2	0.00300627761778328	35364	4.75759112758826e-06	160882	TRUE	2.87519206345719e-19	0.00365410648395763	129.69	456.12278633961	106.628544125674
rs149742777	A	T	A	T	0.5369	0.0737225	0.01536	0.00570659	FALSE	TRUE	FALSE	6	7909587	0.0860638	160882	0.391664	TRUE	6	7909587	7.61e-61	0.032627	35364	2	0.00759945931780544	35364	4.56094709330553e-06	160882	TRUE	9.49230222092294e-48	0.00871937776651469	311.046770877831	456.12278633961	270.789937510014
rs190713039	T	C	T	C	1.4683	-0.0127035	0.00539	0.0150766	FALSE	FALSE	FALSE	6	7425895	0.0533713	160882	0.811865	TRUE	6	7425895	1.2e-137	0.058795	35364	2	0.0173308283117746	35364	3.52151068652488e-07	160882	TRUE	1.45639477007797e-111	0.0231153875852905	836.748092254763	456.12278633961	623.661317987715
rs3778347	G	A	G	A	-0.1858	0.000873555	0.11441	0.1653	FALSE	FALSE	FALSE	6	7872320	0.0171291	160882	0.959327	TRUE	6	7872320	1.72e-47	0.012835	35364	2	0.00589110567152736	35364	1.61662523419944e-08	160882	TRUE	4.73917151041693e-39	0.00699548942593023	249.117193774613	456.12278633961	209.555794083578
rs576569055	T	C	T	C	0.113	0.032537	0.05549	0.0302825	FALSE	FALSE	FALSE	6	8666315	0.0366441	160882	0.374585	TRUE	6	8666315	3.52e-10	0.018011	35367	2	0.00111179433634014	35367	4.90052613282431e-06	160882	TRUE	1.14209933317161e-07	0.0013384685401262	47.3983811636035	456.12278633961	39.3623695642156
rs147800199	C	T	C	T	-0.2242	0.0664144	0.01737	0.00653953	FALSE	FALSE	FALSE	7	108229176	0.0766626	160882	0.386314	TRUE	7	108229176	3.85e-13	0.030878	35358	2	0.00148889018472033	35358	4.6650181204315e-06	160882	TRUE	5.4749775086742e-10	0.00171589634744537	60.7715088703779	456.12278633961	52.7196952077083
rs11186737	T	C	T	C	-0.2914	0.0157716	0.26326	0.277842	FALSE	FALSE	FALSE	10	91906592	0.0140943	160882	0.263136	TRUE	10	91906592	4.15e-227	0.009057	35366	2	0.0284393008942664	35366	7.78321536029371e-06	160882	TRUE	7.52050094733001e-179	0.0329388336740134	1204.52454778352	456.12278633961	1035.16685859211
rs2497335	T	G	T	G	-0.0527	0.023623	0.38684	0.354458	FALSE	FALSE	FALSE	10	92782018	0.0132538	160882	0.074693	TRUE	10	92782018	2.1e-10	0.008294	35364	2	0.00114040941057605	35364	1.97459776483935e-05	160882	TRUE	5.87314399533151e-07	0.00131751757216995	46.6515205852133	456.12278633961	40.3731995534961
rs967878	T	G	T	G	0.0847	0.000533179	0.4374	0.450523	FALSE	FALSE	FALSE	10	92419591	0.0127448	160882	0.96663	TRUE	10	92419591	9.73e-26	0.008075	35364	2	0.00310167155090491	35364	1.0878724036237e-08	160882	TRUE	2.68257799166048e-21	0.0035308179261432	125.299192138008	456.12278633961	110.022563237451
rs60209506	C	G	C	G	-0.069	-0.0253364	0.14939	0.12273	FALSE	TRUE	FALSE	7	101295943	0.0193208	160882	0.189739	TRUE	7	101295943	1.14e-09	0.011333	35356	2	0.001047405199939	35356	1.0688897295551e-05	160882	TRUE	7.22878322861128e-07	0.0012099855628638	42.8296528510991	456.12278633961	37.0687894815017
rs7385804	A	C	A	C	0.1606	-0.0150978	0.3515	0.550777	FALSE	FALSE	FALSE	7	100638347	0.0126846	160882	0.23395	TRUE	7	100638347	1.18e-78	0.008553	35357	2	0.00987401436864056	35357	8.80578141625397e-06	160882	TRUE	6.22356051818513e-61	0.01175862085838	420.672569700655	456.12278633961	352.57712964748
rs10950053	A	T	A	T	-0.1399	0.0302397	0.18497	0.275881	FALSE	TRUE	FALSE	7	66848890	0.0142922	160882	0.0343605	TRUE	7	66848890	7.31e-40	0.010587	35349	2	0.00491583005344774	35349	2.78254787035473e-05	160882	TRUE	2.02438022658751e-28	0.00590119975829238	209.827944471559	456.12278633961	174.618238483836
rs111439465	A	G	A	G	-0.3172	-0.0447592	0.02068	0.0114879	FALSE	FALSE	FALSE	7	66714711	0.0608303	160882	0.461849	TRUE	7	66714711	2.26e-27	0.029266	35349	2	0.00331242539055455	35349	3.36527993019896e-06	160882	TRUE	2.17977689821689e-21	0.00407541191917517	144.643065178941	456.12278633961	117.47342222643
rs11244609	G	A	G	A	-0.0934	-0.0413543	0.06047	0.0463989	FALSE	FALSE	FALSE	10	125691882	0.0313181	160882	0.186681	TRUE	10	125691882	4.59e-08	0.017086	35351	2	0.000844634547077877	35351	1.08378658360171e-05	160882	TRUE	1.14149460423823e-05	0.000991229842763192	35.0737498593943	456.12278633961	29.8822261652186
rs12765966	T	C	T	C	-0.0677	-0.0144064	0.26825	0.22107	FALSE	FALSE	FALSE	10	125609040	0.0152268	160882	0.344086	TRUE	10	125609040	2.92e-13	0.009276	35358	2	0.00150431547937421	35358	5.56402633768869e-06	160882	TRUE	5.4707679747855e-10	0.00179932574844875	63.7316351342418	456.12278633961	53.2667080221676
rs1935451	A	G	A	G	-0.2956	0.00243646	0.11027	0.909624	FALSE	FALSE	FALSE	10	125816857	0.0224879	160882	0.913722	TRUE	10	125816857	2.33e-114	0.013006	35365	2	0.0143970742058458	35365	7.29656876405846e-08	160882	TRUE	3.08237300854542e-93	0.0171456701345213	616.899488096128	456.12278633961	516.560697839952
rs6597746	A	G	A	G	-0.0703	-0.0134855	0.16283	0.825342	FALSE	FALSE	FALSE	10	126207193	0.0167322	160882	0.420264	TRUE	10	126207193	2.34e-10	0.011093	35366	2	0.00113437933884688	35366	4.03760845810097e-06	160882	TRUE	6.86394757798648e-08	0.0013473757465828	47.7128830836205	456.12278633961	40.1617495979368
rs1861123	T	C	T	C	0.0654	0.0312964	0.14458	0.894615	FALSE	FALSE	FALSE	4	18284852	0.0206562	160882	0.129746	TRUE	4	18284852	1.16e-08	0.011462	35345	2	0.000920304213988378	35345	1.42685438257787e-05	160882	TRUE	6.10836314899389e-06	0.00105796941479395	37.4314143185642	456.12278633961	32.5562735106949
rs3822233	A	G	A	G	-0.3944	-0.0095514	0.27499	0.234396	FALSE	FALSE	FALSE	4	17509724	0.0149456	160882	0.522772	TRUE	4	17509724	1e-300	0.007528	35346	2	0.0720637771229818	35346	2.53865799199832e-06	160882	TRUE	0	0.0620247048066497	2337.1630126296	456.12278633961	2744.82456427636
rs56320400	G	A	G	A	0.1359	-0.0246322	0.03337	0.0256481	FALSE	FALSE	FALSE	4	17381231	0.041333	160882	0.551212	TRUE	4	17381231	1.76e-09	0.022581	35346	2	0.00102374557745808	35346	2.20754483017769e-06	160882	TRUE	2.0415284884135e-07	0.00119147623777942	42.1617708962415	456.12278633961	36.2203441067716
rs75218392	G	A	G	A	-0.2005	0.0163181	0.04573	0.0584438	FALSE	FALSE	FALSE	4	17400926	0.0271354	160882	0.547602	TRUE	4	17400926	6.8e-25	0.019459	35346	2	0.0029948111255324	35346	2.24783117929194e-06	160882	TRUE	1.19312622513902e-19	0.00350857869422355	124.443826326313	456.12278633961	106.166553195486
rs348452	T	C	T	C	0.1035	-0.0287776	0.23989	0.232994	FALSE	FALSE	FALSE	9	72938469	0.0149229	160882	0.0538034	TRUE	9	72938469	1.37e-27	0.009509	35348	2	0.00334054650528572	35348	2.31148239277004e-05	160882	TRUE	1.69435266547716e-19	0.00390660305936355	138.624342014882	456.12278633961	118.470713704473
rs73191242	A	G	A	G	-0.2819	-0.0050074	0.2105	0.233389	FALSE	FALSE	FALSE	12	108620180	0.0149143	160882	0.737064	TRUE	12	108620180	3.25e-167	0.010228	35364	2	0.0210300949915607	35364	7.00674736423397e-07	160882	TRUE	5.93543377884667e-135	0.026413404477995	959.371065138857	456.12278633961	759.641553113074
rs143467905	T	A	T	A	0.3016	0.0161407	0.01126	0.00363194	FALSE	TRUE	FALSE	22	24229687	0.111341	160882	0.884737	TRUE	22	24229687	3.74e-15	0.038355	35360	2	0.00174571037840276	35360	1.30626828181048e-07	160882	TRUE	1.71212290406213e-12	0.00202541100185549	71.759825343348	456.12278633961	61.8327696672985
rs185039879	G	A	G	A	0.2561	0.0346019	0.00903	0.013154	FALSE	FALSE	FALSE	22	24419673	0.0559768	160882	0.536478	TRUE	22	24419673	1.84e-10	0.040176	35360	2	0.00114788734302254	35360	2.37509326873442e-06	160882	TRUE	3.62682777535934e-08	0.00117380893233622	41.5523107030065	456.12278633961	40.6336435196882
rs10918270	A	G	A	G	-0.0493	0.00073349	0.38885	0.475153	FALSE	FALSE	FALSE	1	161945711	0.0126349	160882	0.953706	TRUE	1	161945711	4.12e-09	0.008385	35352	2	0.00097695327642192	35352	2.09480069767085e-08	160882	TRUE	1.17006478649016e-07	0.00115519088541395	40.8832257291117	456.12278633961	34.5690706883867
rs113029976	G	A	G	A	0.5767	-0.0279822	0.00882	0.0212576	FALSE	FALSE	FALSE	6	33532405	0.0447264	160882	0.531558	TRUE	6	33532405	3.57e-39	0.044043	35358	2	0.00482594132685044	35358	2.43294735440104e-06	160882	TRUE	5.16556361236558e-31	0.00581501733717593	206.798288606739	456.12278633961	171.453405627974
rs113587867	A	G	A	G	0.2544	-0.0169397	0.01627	0.0189703	FALSE	FALSE	FALSE	6	33785254	0.0464876	160882	0.715565	TRUE	6	33785254	2.62e-15	0.032171	35351	2	0.00176587668172136	35351	8.25343551269144e-07	160882	TRUE	2.50013306407489e-12	0.00207170387545651	73.3846916435895	456.12278633961	62.5323993279939
rs141268310	T	C	T	C	0.1631	-0.0922008	0.0416	0.0282854	FALSE	FALSE	FALSE	6	33101809	0.0386954	160882	0.0171846	TRUE	6	33101809	4.61e-15	0.020811	35428	2	0.00173080274781152	35428	3.52885094342404e-05	160882	TRUE	1.19764115449294e-09	0.0021211825875968	75.3047494715466	456.12278633961	61.4217270379033
rs192036578	C	A	C	A	0.3342	0.00758982	0.00858	0.0484422	FALSE	FALSE	FALSE	6	33834822	0.0301288	160882	0.801109	TRUE	6	33834822	8.35e-16	0.041521	35345	2	0.00182969422465315	35345	3.94454626948358e-07	160882	TRUE	7.02834857356673e-13	0.00190014984397181	67.2848472274565	456.12278633961	64.7854204916317
rs17806420	T	C	T	C	-0.1014	0.0215385	0.19046	0.228651	FALSE	FALSE	FALSE	18	74316132	0.0151063	160882	0.153928	TRUE	18	74316132	7.54e-24	0.01007	35369	2	0.00285874508700555	35369	1.26359283124556e-05	160882	TRUE	1.77883217327815e-17	0.00317064776665853	112.49297516388	456.12278633961	101.395100236774
rs2073340	G	C	G	C	-0.0607	0.0221727	0.19766	0.198071	FALSE	TRUE	FALSE	10	103783998	0.0159724	160882	0.165079	TRUE	10	103783998	1.62e-09	0.010063	35359	2	0.00102801709453597	35359	1.19781444657564e-05	160882	TRUE	1.10818650410369e-06	0.00116865040249311	41.3683173817076	456.12278633961	36.3850048184463
rs2235256	G	A	G	A	-0.1315	-0.00748981	0.4708	0.492389	FALSE	FALSE	FALSE	1	175599911	0.0127252	160882	0.556144	TRUE	1	175599911	1.67e-59	0.008083	35340	2	0.00743402071783248	35340	2.15332397142815e-06	160882	TRUE	2.0814314051964e-47	0.00861663687192	307.141238298721	456.12278633961	264.670993777919
rs143523944	G	A	G	A	-0.4747	-0.114219	0.00763	0.0135669	FALSE	FALSE	FALSE	1	153204470	0.0574397	160882	0.0467563	TRUE	1	153204470	1.88e-23	0.047568	35351	2	0.00280937513398165	35351	2.45776100559564e-05	160882	TRUE	2.66412490827355e-16	0.00341245257042896	121.039828586277	456.12278633961	99.5883827372126
rs28538178	G	T	G	T	0.1458	-0.0619203	0.02298	0.0146316	FALSE	FALSE	FALSE	1	153576232	0.0528261	160882	0.241135	TRUE	1	153576232	4.02e-08	0.026558	35351	2	0.000851877326273533	35351	8.54010555948539e-06	160882	TRUE	7.72732432064874e-06	0.000954549648331488	33.7746150658034	456.12278633961	30.1386860697496
rs34074094	C	G	C	G	-0.2458	-0.00867829	0.01714	0.0103409	FALSE	TRUE	FALSE	1	153778262	0.0608538	160882	0.886599	TRUE	1	153778262	7.99e-16	0.030518	35354	2	0.00183164552069958	35354	1.2641272677349e-07	160882	TRUE	4.83300299542226e-13	0.00203561775897571	72.1099473046415	456.12278633961	64.8711534053289
rs11596669	A	G	A	G	-0.1499	0.0143237	0.05099	0.0513525	FALSE	FALSE	FALSE	10	70966791	0.0286252	160882	0.616802	TRUE	10	70966791	4.71e-16	0.018463	35366	2	0.00186049535028211	35366	1.5563620766281e-06	160882	TRUE	9.58680226759152e-13	0.0021746484621064	77.0718724428101	456.12278633961	65.9171962044186
rs118079346	G	T	G	T	-0.1582	0.0570275	0.02961	0.0248507	FALSE	FALSE	FALSE	10	70023730	0.041677	160882	0.171211	TRUE	10	70023730	2.59e-11	0.023725	35363	2	0.00125582821392059	35363	1.16377401142768e-05	160882	TRUE	4.88842404474313e-08	0.00143822778234559	50.9304221596391	456.12278633961	44.463179587853
rs149422142	T	C	T	C	-0.1842	0.0298661	0.03247	0.00667375	FALSE	FALSE	FALSE	10	70549475	0.0764874	160882	0.696189	TRUE	10	70549475	9.51e-16	0.02293	35361	2	0.0018217101915257	35361	9.47708473786106e-07	160882	TRUE	1.19918712206314e-12	0.00213184672162265	75.5410100845521	456.12278633961	64.5314081861233
rs2541232	A	G	A	G	0.0533	-0.00306769	0.48684	0.52051	FALSE	FALSE	FALSE	10	70761174	0.0126762	160882	0.808778	TRUE	10	70761174	3.38e-11	0.008041	35367	2	0.00124085604237198	35367	3.64034513376819e-07	160882	TRUE	3.68874594039296e-09	0.00141946099752163	50.270595326741	456.12278633961	43.9373939192159
rs72809253	A	G	A	G	-0.1489	0.0418155	0.03429	0.0254128	FALSE	FALSE	FALSE	10	70408681	0.0394947	160882	0.289708	TRUE	10	70408681	5.29e-11	0.022689	35363	2	0.00121648151555934	35363	6.96773886664037e-06	160882	TRUE	3.98910730444407e-08	0.00146836358256008	51.9991583132979	456.12278633961	43.0683947778461
rs844124	T	C	T	C	0.1279	0.00281513	0.31975	0.281886	FALSE	FALSE	FALSE	10	70889673	0.0141804	160882	0.842636	TRUE	10	70889673	6.08e-50	0.008608	35367	2	0.00620383482663133	35367	2.44972752976824e-07	160882	TRUE	1.11306418278752e-40	0.00711623347339875	253.469343815689	456.12278633961	220.768228266953
rs13413887	G	A	G	A	0.1736	-0.00553546	0.23192	0.748867	FALSE	FALSE	FALSE	2	68769536	0.0145918	160882	0.704425	TRUE	2	68769536	1.04e-75	0.009428	35352	2	0.00950003792618642	35352	8.94514223782376e-07	160882	TRUE	4.72910381665337e-61	0.0107367810384773	383.664531780126	456.12278633961	339.04730292727
rs143912793	A	G	A	G	0.2024	-0.00122656	0.04336	0.017372	FALSE	FALSE	FALSE	11	726824	0.0480481	160882	0.979634	TRUE	11	726824	1.47e-26	0.018977	35349	2	0.00320787870009406	35349	4.05063488227215e-09	160882	TRUE	5.35838055430392e-22	0.00339851210853581	120.536853456412	456.12278633961	113.753796794015
rs146899805	T	C	T	C	0.2313	-0.0452219	0.03072	0.00712095	FALSE	FALSE	FALSE	11	528764	0.0745944	160882	0.544357	TRUE	11	528764	7.76e-25	0.022476	35347	2	0.00298734858382824	35347	2.2844523866124e-06	160882	TRUE	1.35178761525125e-19	0.00318604366990541	112.97064291455	456.12278633961	105.904208482641
rs72849433	C	T	C	T	0.1117	0.0197436	0.05164	0.0701569	FALSE	FALSE	FALSE	11	1378104	0.025399	160882	0.436961	TRUE	11	1378104	7.24e-10	0.018131	35350	2	0.00107258548666435	35350	3.75591506392226e-06	160882	TRUE	1.54329828110245e-07	0.00122206921359331	43.2505577371777	456.12278633961	37.9544611868347
rs115279228	T	C	T	C	-0.3047	0.0600865	0.02267	0.00952206	FALSE	FALSE	FALSE	2	218914477	0.0655337	160882	0.359206	TRUE	2	218914477	5.74e-31	0.026332	35354	2	0.00377330059371717	35354	5.22540685170686e-06	160882	TRUE	6.66739195443636e-24	0.0041140318942252	146.040069026459	456.12278633961	133.898963628045
rs142913615	A	C	A	C	-0.2908	-0.179327	0.01519	0.00229124	FALSE	FALSE	FALSE	2	219546006	0.138451	160882	0.19524	TRUE	2	219546006	6.21e-19	0.032717	35363	2	0.00222919525649718	35363	1.04277974332133e-05	160882	TRUE	6.63494464707144e-14	0.00253004953273699	89.6920067468729	456.12278633961	79.0026858776057
rs72949337	T	C	T	C	-0.2345	0.155207	0.02224	0.00184367	FALSE	FALSE	FALSE	2	218238159	0.145199	160882	0.285104	TRUE	2	218238159	7.46e-18	0.027244	35359	2	0.00209102618073523	35359	7.10215614512218e-06	160882	TRUE	2.18491488822521e-13	0.0023915680290432	84.7613834175593	456.12278633961	74.0873312215005
rs11031142	T	C	T	C	-0.055	-0.0278209	0.43826	0.535563	FALSE	FALSE	FALSE	11	4153145	0.0126547	160882	0.0279158	TRUE	11	4153145	1.21e-11	0.008113	35366	2	0.00129788739226889	35366	3.00416331026873e-05	160882	TRUE	1.95616309624313e-07	0.00148943844302	52.7510705713787	456.12278633961	45.9581382283759
rs13125919	T	C	T	C	0.1137	0.020249	0.11491	0.0539891	FALSE	FALSE	FALSE	4	99078697	0.0277047	160882	0.464848	TRUE	4	99078697	5.34e-19	0.012768	35337	2	0.00223921871357306	35337	3.32044856757529e-06	160882	TRUE	9.1738970576828e-15	0.00262963931223742	93.1632909502495	456.12278633961	79.3003641033976
rs28894371	A	G	A	G	-0.3572	-0.00838717	0.04599	0.0361032	FALSE	FALSE	FALSE	4	99083469	0.0340586	160882	0.805484	TRUE	4	99083469	1.43e-77	0.019159	35337	2	0.00974138614087925	35337	3.76942482377002e-07	160882	TRUE	5.6890076514488e-63	0.0111961635197872	400.095977964583	456.12278633961	347.597965289639
rs79677726	G	A	G	A	-0.1587	-0.0983103	0.02423	0.00547071	FALSE	FALSE	FALSE	4	98826161	0.0876588	160882	0.26207	TRUE	4	98826161	8.49e-10	0.025866	35334	2	0.00106430136442876	35334	7.81810587688845e-06	160882	TRUE	3.80014510577665e-07	0.0011909258578388	42.1279636904575	456.12278633961	37.6439603263347
rs140859990	A	G	A	G	-0.0876	-0.016335	0.06924	0.0892267	FALSE	FALSE	FALSE	4	98535222	0.0225549	160882	0.468922	TRUE	4	98535222	2.57e-08	0.015731	35326	2	0.000877090871963405	35326	3.26026567959179e-06	160882	TRUE	2.1970897398521e-06	0.000989083548200448	34.9729784542533	456.12278633961	31.0095561598868
rs17529509	A	C	A	C	-0.4233	-0.0637061	0.0721	0.135631	FALSE	FALSE	FALSE	4	99430279	0.0185629	160882	0.000599349	TRUE	4	99430279	2.17e-169	0.015258	35334	2	0.0213193565502243	35334	7.32042906723886e-05	160882	TRUE	7.09002291821338e-123	0.0239752404835902	867.90134011141	456.12278633961	769.664252250207
rs6846835	C	T	C	T	-0.0882	-0.0242705	0.23836	0.20178	FALSE	FALSE	FALSE	4	99350990	0.0156545	160882	0.121048	TRUE	4	99350990	7.61e-21	0.009418	35335	2	0.00247606823297268	35335	1.49406846265405e-05	160882	TRUE	5.34495551339758e-15	0.00282455663416819	100.08274894757	456.12278633961	87.7040801624159
rs716556	A	G	A	G	0.0586	0.00237462	0.35028	0.627871	FALSE	FALSE	FALSE	4	99763644	0.0130303	160882	0.855396	TRUE	4	99763644	3.9e-12	0.008443	35333	2	0.00136161390973879	35333	2.0643211679151e-07	160882	TRUE	5.43684191647771e-10	0.00156302816683507	55.309798936089	456.12278633961	48.1727737638086
rs72729008	A	G	A	G	-0.1204	-0.000887754	0.14326	0.134114	FALSE	FALSE	FALSE	9	90813267	0.0185937	160882	0.96192	TRUE	9	90813267	7.9e-26	0.011458	35348	2	0.00311415692649013	35348	1.41694036610482e-08	160882	TRUE	2.32654103374836e-21	0.00355841798272397	126.225003339113	456.12278633961	110.416846109834
rs73737925	A	G	A	G	-0.5427	-0.0822717	0.00597	0.0015351	FALSE	FALSE	FALSE	6	33049237	0.157275	160882	0.6009	TRUE	6	33049237	4.73e-26	0.051408	35428	2	0.00313597096906233	35428	1.70089991195768e-06	160882	TRUE	1.06390381594001e-20	0.00349561393234688	124.270019177731	456.12278633961	111.444393934044
rs2272953	C	T	C	T	-0.1072	-0.0115948	0.07783	0.118274	FALSE	FALSE	FALSE	20	45481252	0.0198605	160882	0.559348	TRUE	20	45481252	1.2e-12	0.015087	35358	2	0.00142593899382278	35358	2.11857181472526e-06	160882	TRUE	6.24262096734083e-10	0.00164959596824525	58.4194835978891	456.12278633961	50.4874911479263
rs56227154	G	C	G	C	0.3686	-0.00658874	0.40113	0.362673	FALSE	TRUE	FALSE	8	60238324	0.0131045	160882	0.615115	TRUE	8	60238324	1e-300	0.006803	35350	2	0.0766824473788998	35350	1.57130716129249e-06	160882	TRUE	0	0.0652767252394313	2468.53988347992	456.12278633961	2935.68679838764
rs71521474	T	A	T	A	0.0782	-0.000223377	0.19607	0.143735	FALSE	TRUE	FALSE	8	60046762	0.0179937	160882	0.990095	TRUE	8	60046762	8.92e-15	0.010085	35350	2	0.00169808239740116	35350	9.5793027480554e-10	160882	TRUE	2.32103412274696e-12	0.00192784842961945	68.2772144107689	456.12278633961	60.1259153418059
rs74701322	G	A	G	A	0.432	0.00253915	0.02099	0.085416	FALSE	FALSE	FALSE	8	60244268	0.0228101	160882	0.911365	TRUE	8	60244268	3.51e-55	0.02761	35350	2	0.00687816145538732	35350	7.70229672636083e-08	160882	TRUE	3.60849736530443e-45	0.0076700298788352	273.215789425328	456.12278633961	244.813115258173
rs74985355	A	G	A	G	0.3072	-0.0442043	0.01592	0.0296395	FALSE	FALSE	FALSE	8	59610315	0.0380073	160882	0.24481	TRUE	8	59610315	6.42e-22	0.031925	35350	2	0.00261264031734159	35350	8.40793389432524e-06	160882	TRUE	2.11570964101318e-16	0.00295696297938125	104.832713849048	456.12278633961	92.5935235100375
rs76601506	A	G	A	G	-0.1723	-0.110008	0.0224	0.00516203	FALSE	FALSE	FALSE	8	60587171	0.083733	160882	0.188915	TRUE	8	60587171	1.4e-10	0.026853	35350	2	0.00116336113080731	35350	1.07287349954632e-05	160882	TRUE	1.51254629438243e-07	0.0013001988027392	46.0192614678887	456.12278633961	41.1703852777494
rs7819622	A	G	A	G	0.151	0.0208866	0.13411	0.145238	FALSE	FALSE	FALSE	8	60910566	0.0177096	160882	0.238243	TRUE	8	60910566	6.39e-38	0.01173	35350	2	0.00466618317791684	35350	8.64593930943621e-06	160882	TRUE	7.47218168684767e-29	0.0052955098092558	188.18220143118	456.12278633961	165.713492483987
rs11555096	T	C	T	C	-1.4758	0.0335853	0.02305	0.0257642	FALSE	FALSE	FALSE	15	80180184	0.0400209	160882	0.401361	TRUE	15	80180184	1e-300	0.021891	35347	2	0.113935987810721	35347	4.37744606096891e-06	160882	TRUE	0	0.0980907995730078	3844.08908265551	456.12278633961	4544.89453783357
rs11852766	G	A	G	A	0.0513	-0.0210379	0.49986	0.417799	FALSE	FALSE	FALSE	15	79336115	0.0128619	160882	0.101908	TRUE	15	79336115	1.4e-09	0.008472	35346	2	0.00103632704722756	35346	1.66297314403739e-05	160882	TRUE	1.6874113804971e-06	0.00131584489683775	46.5684989555376	456.12278633961	36.6659410636471
rs12908321	C	T	C	T	0.0726	-0.00928781	0.29409	0.778714	FALSE	FALSE	FALSE	15	80463430	0.0152084	160882	0.541395	TRUE	15	80463430	6.6e-15	0.009317	35347	2	0.00171493489880848	35347	2.31823003156222e-06	160882	TRUE	1.08826896066929e-11	0.00218843085145529	77.5197350244112	456.12278633961	60.7185022769438
rs143014869	A	G	A	G	0.1712	0.0239616	0.04515	0.0190948	FALSE	FALSE	FALSE	15	80019222	0.0453368	160882	0.597136	TRUE	15	80019222	9.52e-17	0.0206	35349	2	0.00195017122697449	35349	1.73630929502222e-06	160882	TRUE	2.91696686719402e-13	0.0025271465261952	89.5533627309564	456.12278633961	69.0673956075031
rs77218477	T	C	T	C	-0.2688	-0.0411542	0.04205	0.0287918	FALSE	FALSE	FALSE	15	80391648	0.0378901	160882	0.277413	TRUE	15	80391648	3.67e-37	0.021103	35347	2	0.00456933668437866	35347	7.33282942258002e-06	160882	TRUE	1.88529632723395e-28	0.0058209968775168	206.947776999555	456.12278633961	162.244555106854
rs1328599	T	G	T	G	-0.1318	-0.00486264	0.05752	0.928969	FALSE	FALSE	FALSE	10	95294018	0.0244751	160882	0.842516	TRUE	10	95294018	4.22e-14	0.017448	35358	2	0.00161129866638851	35358	2.453539886377e-07	160882	TRUE	1.44460210673211e-11	0.00188344020349901	66.7165685022676	456.12278633961	57.0610179910237
rs112755939	C	G	C	G	1.054	-0.0655628	0.0119	0.00160364	FALSE	TRUE	FALSE	12	21289401	0.160495	160882	0.682905	TRUE	12	21289401	3.62e-168	0.038132	35415	2	0.0211188039981869	35415	1.03726437743571e-06	160882	TRUE	2.37984567366256e-135	0.02612516717048	949.989170908334	456.12278633961	764.015295260005
rs11613698	A	G	A	G	0.6892	-0.102231	0.01726	0.00487841	FALSE	FALSE	FALSE	12	20590513	0.0969868	160882	0.29185	TRUE	12	20590513	6.8e-103	0.031999	35412	2	0.0129312115751667	35412	6.90613240328426e-06	160882	TRUE	1.44547807808825e-80	0.0161138737947391	579.937307656142	456.12278633961	463.892899103174
rs118171527	C	T	C	T	0.5176	-0.0233822	0.03726	0.0154105	FALSE	FALSE	FALSE	12	21445952	0.0514013	160882	0.649184	TRUE	12	21445952	3.42e-126	0.021661	35415	2	0.0158679990263806	35415	1.28623380550621e-06	160882	TRUE	1.97826591173745e-101	0.0192207530033556	694.003801764947	456.12278633961	570.993981463141
rs139288528	G	T	G	T	0.2776	-0.00112774	0.03703	0.0163575	FALSE	FALSE	FALSE	12	20880035	0.0524098	160882	0.982833	TRUE	12	20880035	1.5e-37	0.021675	35414	2	0.00461066151687242	35414	2.87800077067537e-09	160882	TRUE	5.42129219743716e-31	0.00549585655379443	195.694782737218	456.12278633961	164.029027962362
rs7137769	T	C	T	C	-0.1302	0.0238316	0.03563	0.0436158	FALSE	FALSE	FALSE	12	21548265	0.0307698	160882	0.438628	TRUE	12	21548265	5.24e-09	0.022297	35415	2	0.000961940953336687	35415	3.72866510209047e-06	160882	TRUE	7.17523851879895e-07	0.00116496124594265	41.3028888674431	456.12278633961	34.0980152578161
rs73070661	T	C	T	C	0.2897	0.0192973	0.05127	0.0206997	FALSE	FALSE	FALSE	12	21751717	0.0445596	160882	0.664967	TRUE	12	21751717	1.14e-54	0.018604	35415	2	0.00680076838415684	35415	1.16575682282898e-06	160882	TRUE	6.57703364463975e-44	0.00816456286295888	291.511730515043	456.12278633961	242.484693022093
rs7978589	G	A	G	A	0.6534	-0.0605242	0.00608	0.966273	FALSE	FALSE	FALSE	12	21523234	0.0355173	160882	0.088367	TRUE	12	21523234	1.13e-31	0.055797	35415	2	0.00385740601208159	35415	1.80496311631819e-05	160882	TRUE	5.57501348280388e-23	0.00515992352396083	183.676126520046	456.12278633961	137.131290168988
rs17252483	C	T	C	T	-0.1476	0.0155737	0.02681	0.0324206	FALSE	FALSE	FALSE	14	51775196	0.0357649	160882	0.66324	TRUE	14	51775196	1.49e-09	0.024414	35358	2	0.0010327209148705	35358	1.17860155413917e-06	160882	TRUE	1.23515450609035e-07	0.00113683428398333	40.239658768178	456.12278633961	36.5506272633881
rs73284790	A	G	A	G	-0.1914	0.000272525	0.08333	0.0977477	FALSE	FALSE	FALSE	14	50902292	0.0213317	160882	0.989807	TRUE	14	50902292	3.5e-42	0.014063	35361	2	0.0052114516925681	35361	1.01451787640349e-09	160882	TRUE	8.31976657573507e-35	0.00559665147718591	199.005765493233	456.12278633961	185.237074462751
rs4646787	G	A	G	A	0.1267	0.0197902	0.33581	0.663236	FALSE	FALSE	FALSE	17	19745936	0.0133481	160882	0.138175	TRUE	17	19745936	6.82e-53	0.008277	35353	2	0.00658470703531215	35353	1.36632329144643e-05	160882	TRUE	7.13788341569915e-40	0.00716092594989174	254.971726910344	456.12278633961	234.318899712765
rs7225351	A	G	A	G	0.0553	-0.0237693	0.3346	0.681348	FALSE	FALSE	FALSE	17	58077650	0.0135136	160882	0.0785923	TRUE	17	58077650	1.05e-10	0.008561	35356	2	0.00117882802059282	35356	1.92300430037284e-05	160882	TRUE	3.37902002775047e-07	0.0013617236851512	48.2080251745301	456.12278633961	41.7254729967795
rs136148	T	C	T	C	0.3517	-0.00406763	0.2486	0.704952	FALSE	FALSE	FALSE	22	36256885	0.0140574	160882	0.772307	TRUE	22	36256885	1e-300	0.007031	35358	2	0.0660923719404137	35358	5.20439911481375e-07	160882	TRUE	0	0.0462111788278712	1713.00229397778	456.12278633961	2502.13386433136
rs3886200	T	C	T	C	0.0877	-0.00259458	0.42754	0.510186	FALSE	FALSE	FALSE	22	36267581	0.0126532	160882	0.837531	TRUE	22	36267581	8.43e-27	0.008183	35357	2	0.00323828145697971	35357	2.61355242310359e-07	160882	TRUE	7.14453902598232e-22	0.00376487950822687	133.610341851485	456.12278633961	114.86139443524
rs56953345	G	A	G	A	-0.0649	0.00520655	0.15665	0.186091	FALSE	FALSE	FALSE	22	35429640	0.0163266	160882	0.749803	TRUE	22	35429640	5.69e-09	0.01114	35358	2	0.000959045426716267	35358	6.32129777945866e-07	160882	TRUE	2.76621216573194e-07	0.00111290383187555	39.3916670169591	456.12278633961	33.9405606464485
rs738280	A	C	A	C	0.0691	-0.00390634	0.34397	0.594183	FALSE	FALSE	FALSE	22	36398434	0.0129536	160882	0.762985	TRUE	22	36398434	6.02e-16	0.008542	35374	2	0.00184660765399383	35374	5.65271141289755e-07	160882	TRUE	6.29814580973757e-13	0.00215491605464214	76.3883010611454	456.12278633961	65.439046180617
rs10836121	T	C	T	C	-0.0712	0.0254769	0.48319	0.506981	FALSE	FALSE	FALSE	11	33848167	0.0128117	160882	0.0467487	TRUE	11	33848167	1.6e-18	0.008107	35357	2	0.00217691937674631	35357	2.45791529037164e-05	160882	TRUE	1.20256692808482e-12	0.00253185499483123	89.7409444005797	456.12278633961	77.1328966621944
rs4756046	A	C	A	C	0.092	-0.0370804	0.08105	0.948877	FALSE	FALSE	FALSE	11	33821025	0.0284123	160882	0.191863	TRUE	11	33821025	7.77e-10	0.014961	35357	2	0.00106841336768638	35357	1.05869139221253e-05	160882	TRUE	5.36230763727087e-07	0.00126081263288	44.6323036076955	456.12278633961	37.8141557640579
rs831630	T	C	T	C	-0.1828	0.0156763	0.32663	0.377387	FALSE	FALSE	FALSE	11	33721473	0.0130497	160882	0.229645	TRUE	11	33721473	5.1e-101	0.008567	35356	2	0.0127144931775807	35356	8.96974555200042e-06	160882	TRUE	1.35815448800795e-78	0.0146991497083494	527.426459273998	456.12278633961	455.297063204067
rs2241883	C	T	C	T	-0.1095	0.00802362	0.32536	0.476645	FALSE	FALSE	FALSE	2	88124547	0.0126606	160882	0.526245	TRUE	2	88124547	4.04e-37	0.008602	35342	2	0.00456431932351004	35342	2.49648514931202e-06	160882	TRUE	2.35485651005857e-29	0.0052637406226272	187.004939098208	456.12278633961	162.042659334076
rs45510602	T	C	T	C	-0.0668	0.00954872	0.19079	0.196008	FALSE	FALSE	FALSE	11	119046875	0.0159028	160882	0.548213	TRUE	11	119046875	6.58e-11	0.01023	35371	2	0.00120408081242394	35371	2.24099089527278e-06	160882	TRUE	1.54918728880064e-08	0.00137784311253603	48.8001720282066	456.12278633961	42.6384744235468
rs3813498	T	C	T	C	-0.0634	-0.00375706	0.18042	0.77584	FALSE	FALSE	FALSE	6	108622962	0.0152099	160882	0.804897	TRUE	6	108622962	9.84e-10	0.010373	35365	2	0.00105526642498468	35365	3.79263738602369e-07	160882	TRUE	5.69576073198335e-08	0.00118873360935523	42.0872171171404	456.12278633961	37.3568079719307
rs7967954	A	G	A	G	0.0595	-0.0147219	0.42293	0.590083	FALSE	FALSE	FALSE	12	50279701	0.0128576	160882	0.25221	TRUE	12	50279701	1.05e-13	0.008003	35359	2	0.00156089780620897	35359	8.14896230202662e-06	160882	TRUE	4.26915961933729e-10	0.00172806835301555	61.2050793181844	456.12278633961	55.2749422702586
rs4978949	G	A	G	A	-0.0654	-0.00995623	0.39608	0.426223	FALSE	FALSE	FALSE	9	110608789	0.0127489	160882	0.434832	TRUE	9	110608789	7.09e-16	0.008105	35363	2	0.00183791739527545	35363	3.79088585894085e-06	160882	TRUE	3.12042361565799e-12	0.00204619876401715	72.5039920733774	456.12278633961	65.1102643017064
rs2136264	C	T	C	T	-0.0658	-0.0102496	0.30497	0.641837	FALSE	FALSE	FALSE	2	24020257	0.0132209	160882	0.438185	TRUE	2	24020257	7.55e-14	0.008799	35360	2	0.00157910541040058	35360	3.73583867037926e-06	160882	TRUE	1.19434964273547e-10	0.00183544955663065	65.0171611429397	456.12278633961	55.9223163332276
rs55788848	T	C	T	C	-0.2587	0.0190178	0.20849	0.148022	FALSE	FALSE	FALSE	2	24045851	0.0176589	160882	0.281503	TRUE	2	24045851	1.09e-148	0.009962	35360	2	0.018715736641001	35360	7.2092165119454e-06	160882	TRUE	7.13059714015336e-117	0.0220884117088645	798.64281245179	456.12278633961	674.372392243708
rs12668458	C	T	C	T	0.051	0.0150013	0.43846	0.418317	FALSE	FALSE	FALSE	7	157352780	0.0128485	160882	0.242988	TRUE	7	157352780	2.77e-10	0.008081	35323	2	0.00112638715304739	35323	8.47319492426409e-06	160882	TRUE	1.80535922305267e-07	0.0012807991333368	45.2971227040912	456.12278633961	39.8299846157641
rs145432257	G	T	G	T	-0.2357	-0.0407005	0.01038	0.0121835	FALSE	FALSE	FALSE	4	99267952	0.0575488	160882	0.479421	TRUE	4	99267952	2.53e-09	0.03955	35336	2	0.00100414648025228	35336	3.10902014996987e-06	160882	TRUE	3.48276919291132e-07	0.00114133984201529	40.3741826410052	456.12278633961	35.5161751755287
rs7388446	T	C	T	C	-0.0639	0.00133184	0.49694	0.556122	FALSE	FALSE	FALSE	8	144301721	0.0126134	160882	0.915908	TRUE	8	144301721	3.15e-15	0.008104	34527	2	0.0017975781627884	34527	6.93007099642392e-08	160882	TRUE	1.17761875819032e-12	0.00204152853290969	70.6279615975296	456.12278633961	62.1731471619197
rs2789422	A	G	A	G	-0.0937	-0.0152795	0.39624	0.467924	FALSE	FALSE	FALSE	1	159922298	0.012665	160882	0.22765	TRUE	1	159922298	2.23e-29	0.008326	35344	2	0.00357076858864777	35344	9.04694417983426e-06	160882	TRUE	3.9676432996558e-22	0.00420079829874931	149.09091433369	456.12278633961	126.650342524818
rs138733337	G	A	G	A	-0.3359	-0.0240489	0.00865	0.0509676	FALSE	FALSE	FALSE	3	122364421	0.0291218	160882	0.408915	TRUE	3	122364421	1.21e-14	0.043536	35362	2	0.00168066124844755	35362	4.23887006807152e-06	160882	TRUE	3.28349807707198e-11	0.00193505414572755	68.5561745026127	456.12278633961	59.5282285319877
rs1485803	A	G	A	G	-0.0901	0.0125923	0.40187	0.467423	FALSE	FALSE	FALSE	18	27046925	0.0126791	160882	0.320634	TRUE	18	27046925	2.23e-27	0.008312	35361	2	0.00331205655199825	35361	6.13096093766573e-06	160882	TRUE	6.13841477698514e-21	0.00390266029574166	138.534819737698	456.12278633961	117.500174846066
rs35072345	C	T	C	T	-0.107	-0.0124882	0.0577	0.0289766	FALSE	FALSE	FALSE	18	26819687	0.0375244	160882	0.739282	TRUE	18	26819687	6.48e-10	0.017319	35359	2	0.00107839515656047	35359	6.88445904409457e-07	160882	TRUE	4.99042246357438e-08	0.00124498051758	44.0736469919197	456.12278633961	38.1699798719284
rs9953270	C	T	C	T	0.2596	0.0258119	0.32985	0.247883	FALSE	FALSE	FALSE	18	27107407	0.0145728	160882	0.0765209	TRUE	18	27107407	2.07e-201	0.008573	35361	2	0.025276968245886	35361	1.95003951571978e-05	160882	TRUE	2.68441052504438e-155	0.0297939361190328	1085.83508849531	456.12278633961	916.945933449275
rs9957937	A	G	A	G	0.1006	0.0221661	0.06615	0.0693844	FALSE	FALSE	FALSE	18	27525220	0.0250308	160882	0.375858	TRUE	18	27525220	6.64e-10	0.016293	35361	2	0.00107702522283574	35361	4.87444238537234e-06	160882	TRUE	1.85217684952954e-07	0.0012503538300078	44.2666100006015	456.12278633961	38.1235949275709
rs12203753	T	C	T	C	0.1906	0.0374795	0.03938	0.031279	FALSE	FALSE	FALSE	6	71221481	0.0362634	160882	0.301353	TRUE	6	71221481	2.25e-19	0.021176	35323	2	0.00228838963191406	35323	6.63965624070847e-06	160882	TRUE	1.27124543862037e-14	0.00274854672566883	97.3489871371919	456.12278633961	81.0136008731185
rs147236212	G	A	G	A	0.2081	-0.0317482	0.04201	0.0286852	FALSE	FALSE	FALSE	6	70944004	0.0382066	160882	0.405995	TRUE	6	70944004	1.14e-24	0.020295	35324	2	0.00296776809247741	35324	4.29197822795261e-06	160882	TRUE	4.34856729671413e-19	0.00348568239803408	123.551936473569	456.12278633961	105.139534317693
rs2842061	A	G	A	G	-0.3223	-0.016775	0.25515	0.329202	FALSE	FALSE	FALSE	6	70634174	0.0135006	160882	0.214039	TRUE	6	70634174	1.5e-264	0.009275	35323	2	0.0330567953693781	35323	9.59649612517263e-06	160882	TRUE	8.39312960811838e-208	0.0394834416226519	1451.92149931247	456.12278633961	1207.51566756998
rs76793683	A	C	A	C	-0.1202	0.0150444	0.05677	0.0358217	FALSE	FALSE	FALSE	6	70438593	0.0347164	160882	0.664759	TRUE	6	70438593	1.14e-11	0.017708	35326	2	0.00130266853156775	35326	1.16728743857495e-06	160882	TRUE	2.50274763022479e-09	0.00154730322429497	54.7416410126375	456.12278633961	46.0754842925639
rs117136557	C	T	C	T	0.1671	0.013327	0.0354	0.0331349	FALSE	FALSE	FALSE	14	99822278	0.0360533	160882	0.711646	TRUE	14	99822278	6.82e-15	0.021457	35373	2	0.00171168382752423	35373	8.49321903259791e-07	160882	TRUE	5.50122913668884e-12	0.0019069241333688	67.5786809389716	456.12278633961	60.6477784849676
rs17099126	A	G	A	G	0.1573	0.00377375	0.03319	0.0437046	FALSE	FALSE	FALSE	14	99846720	0.0312974	160882	0.904026	TRUE	14	99846720	1.87e-12	0.022331	35374	2	0.0014007889409476	35374	9.03706975042651e-08	160882	TRUE	2.53315702362218e-10	0.00158794635640126	56.2581734802211	456.12278633961	49.6182110605218
rs2767355	A	G	A	G	-0.1023	-0.0273253	0.16134	0.108801	FALSE	FALSE	FALSE	14	100016044	0.0201535	160882	0.175145	TRUE	14	100016044	3.7e-21	0.010836	35375	2	0.00251332403181141	35375	1.14267282156852e-05	160882	TRUE	1.60748182413503e-15	0.00283210431354655	100.464551974087	456.12278633961	89.1278180643088
rs62389053	T	C	T	C	-0.076	-0.00524219	0.14639	0.121142	FALSE	FALSE	FALSE	5	157863943	0.0193293	160882	0.786234	TRUE	5	157863943	2.03e-11	0.011337	35348	2	0.00126981015581473	35348	4.57183982027448e-07	160882	TRUE	2.62416938901718e-09	0.0014435375491808	51.0970387073706	456.12278633961	44.9397747498049
rs11679534	T	C	T	C	-0.0965	-0.00933285	0.35267	0.679084	FALSE	FALSE	FALSE	2	227575661	0.013628	160882	0.493453	TRUE	2	227575661	2.67e-31	0.008292	35346	2	0.00381732665702781	35346	2.91515061572252e-06	160882	TRUE	1.31043184548675e-24	0.00425185920230195	150.919399684515	456.12278633961	135.436599106096
rs10494305	T	C	T	C	0.0865	-0.0012111	0.08671	0.0525519	FALSE	FALSE	FALSE	1	156430268	0.0278062	160882	0.965259	TRUE	1	156430268	6.29e-09	0.014891	35351	2	0.000953658730388842	35351	1.17916522062629e-08	160882	TRUE	1.60296399396281e-07	0.00118505934465555	41.9403645952109	456.12278633961	33.7430618260156
rs12727705	T	C	T	C	0.1044	-0.0247094	0.05685	0.0767904	FALSE	FALSE	FALSE	1	157137822	0.0237745	160882	0.298655	TRUE	1	157137822	5.84e-09	0.017935	35356	2	0.000957510702356797	35356	6.71423661456164e-06	160882	TRUE	1.37503496169742e-06	0.0011688054583608	41.3703020096907	456.12278633961	33.8842779298817
rs3806412	T	G	T	G	0.2938	-0.0236718	0.42605	0.652692	FALSE	FALSE	FALSE	1	156706761	0.0134263	160882	0.0778843	TRUE	1	156706761	2.5e-274	0.008302	35348	2	0.0342196997183952	35348	1.93214369917911e-05	160882	TRUE	1.83679362145384e-212	0.0422151375264398	1557.90335541112	456.12278633961	1252.38577127088
rs538077666	T	G	T	G	-0.1622	-0.0212435	0.0229	0.0169216	FALSE	FALSE	FALSE	1	156392718	0.0522208	160882	0.684153	TRUE	1	156392718	6.42e-09	0.027939	35350	2	0.000952579521599862	35350	1.02863807645612e-06	160882	TRUE	3.71296867713821e-07	0.0011773516344312	41.6660812026784	456.12278633961	33.7038865616489
rs56307603	C	T	C	T	-0.0917	-0.0274609	0.15132	0.139533	FALSE	FALSE	FALSE	9	135514751	0.0183366	160882	0.134238	TRUE	9	135514751	9.57e-17	0.011035	35293	2	0.00195290477230503	35293	1.39406748780748e-05	160882	TRUE	5.67082319441405e-12	0.00215977727542013	76.3856758737715	456.12278633961	69.0548198065676
rs61265945	A	G	A	G	-0.2069	-0.0335735	0.04318	0.042552	FALSE	FALSE	FALSE	1	153549049	0.0316027	160882	0.288072	TRUE	1	153549049	1.42e-26	0.019392	35350	2	0.00321007050872519	35350	7.01519512780097e-06	160882	TRUE	3.43223196108177e-20	0.00353723456028127	125.478012398835	456.12278633961	113.834990688889
rs75282796	C	T	C	T	-0.414	0.0951804	0.01112	0.00620555	FALSE	FALSE	FALSE	1	153561364	0.0842105	160882	0.258363	TRUE	1	153561364	3.04e-27	0.038293	35351	2	0.00329572591506499	35351	7.9406682659169e-06	160882	TRUE	1.35193103364953e-20	0.0037694593009152	133.750784968455	456.12278633961	116.885839060528
rs117850386	G	C	G	C	0.1457	-0.146636	0.02277	0.00409725	FALSE	TRUE	FALSE	17	82357560	0.0955695	160882	0.124945	TRUE	17	82357560	3.2e-08	0.026348	35013	2	0.000872650066219721	35013	1.46330268694964e-05	160882	TRUE	1.28925458992652e-05	0.000944732641054158	33.1073120543024	456.12278633961	30.5790362664415
rs118126964	T	C	T	C	0.1994	0.0328556	0.02107	0.0142659	FALSE	FALSE	FALSE	17	82218823	0.0525306	160882	0.531671	TRUE	17	82218823	2.6e-13	0.027265	35021	2	0.00152501022160319	35021	2.43159347268449e-06	160882	TRUE	1.99966815717936e-10	0.00164019875231167	57.5324848170167	456.12278633961	53.4858994937618
rs3176831	T	C	T	C	-0.4495	-0.0322077	0.04122	0.0381854	FALSE	FALSE	FALSE	17	82314615	0.0333249	160882	0.333806	TRUE	17	82314615	9.29e-117	0.019569	35011	2	0.0148472490779641	35011	5.80600139386359e-06	160882	TRUE	4.132653869431e-92	0.0159704201380158	568.182552693399	456.12278633961	527.621064331353
rs73564493	A	G	A	G	-0.2542	0.0553254	0.0507	0.0272933	FALSE	FALSE	FALSE	11	119185564	0.0377929	160882	0.143218	TRUE	11	119185564	4.73e-44	0.01826	35371	2	0.00544946191446278	35371	1.33205097801056e-05	160882	TRUE	5.02364661058152e-33	0.0062200307011128	221.373214055488	456.12278633961	193.798113893391
rs11589734	A	G	A	G	0.0954	-0.0157536	0.45192	0.46967	FALSE	FALSE	FALSE	1	26534508	0.012665	160882	0.213545	TRUE	1	26534508	5.73e-36	0.007619	35362	2	0.00441435415005633	35362	9.61707506023071e-06	160882	TRUE	3.41392735370844e-27	0.00450850194440755	160.142632122558	456.12278633961	156.783661352143
[truncated: 5,085 more rows]

## Sheet: TableS5
Table S5. The positive deCODE pQTLs utilized in the validation phase
[truncated: 25 more rows]

## Sheet: Table S6
Table S6. The heterogeneity and pleiotropy analysis in the significance results of MR analysis of deCODE cis-pQTLs and PRAD
[truncated: 21 more rows]

[truncated: 2 more sheets: Table S7, TableS8]
